# Supplementary material for: Upregulated CEMIP promotes intervertebral disc degeneration via AP‐1‐mediated change in chromatin accessibility
Source: Clin Transl Med. 2025 May 21;15(5):e70322. doi: 10.1002/ctm2.70322 (PMC12095184; doi:10.1002/ctm2.70322)
Supplement: Supplementary file 2 — Supporting information [file CTM2-15-e70322-s001.xlsx]

## Sheet: ATAC Up
Enrichment.FDR	nGenes	Pathway.Genes	Fold.Enrichment	Pathway	URL	Genes
1.10565e-05	52	1757	2.40095	Neurogenesis	http://amigo.geneontology.org/amigo/term/GO:0022008	NRXN3 TRIO VCAN MYO16 NEDD4L HEXB LAMA3 FRYL BRINP1 EPB41L3 NRCAM TGFB2 GSDME KANK1 SOX6 USP9X PALLD FGF13 KRAS TRPC6 HECW2 PPP3CA TCF12 RETREG3 EPHA5 TENM2 DAAM2 TIAM2 DIXDC1 THRB PTPRK ASAP1 AUTS2 DISC1 NFASC RYK ADGRV1 CSMD3 WASHC5 TRAPPC9 ZNF804A GAS6 KREMEN1 ROBO2 PRKN AGBL4 MAGI2 TCF4 KIF13B DNM3 YTHDF2 LRIG2
2.02287e-05	45	1473	2.47835	Neuron differentiation	http://amigo.geneontology.org/amigo/term/GO:0030182	NRXN3 TRIO MYO16 NEDD4L LAMA3 FRYL BRINP1 EPB41L3 NRCAM TGFB2 GSDME KANK1 USP9X PALLD FGF13 TRPC6 HECW2 PPP3CA TCF12 RETREG3 EPHA5 TENM2 TIAM2 DIXDC1 THRB PTPRK ASAP1 AUTS2 DISC1 NFASC RYK ADGRV1 CSMD3 WASHC5 TRAPPC9 ZNF804A KREMEN1 ROBO2 PRKN AGBL4 MAGI2 TCF4 KIF13B DNM3 LRIG2
2.02287e-05	48	1624	2.39777	Generation of neurons	http://amigo.geneontology.org/amigo/term/GO:0048699	NRXN3 TRIO MYO16 NEDD4L LAMA3 FRYL BRINP1 EPB41L3 NRCAM TGFB2 GSDME KANK1 USP9X PALLD FGF13 TRPC6 HECW2 PPP3CA TCF12 RETREG3 EPHA5 TENM2 DAAM2 TIAM2 DIXDC1 THRB PTPRK ASAP1 AUTS2 DISC1 NFASC RYK ADGRV1 CSMD3 WASHC5 TRAPPC9 ZNF804A GAS6 KREMEN1 ROBO2 PRKN AGBL4 MAGI2 TCF4 KIF13B DNM3 YTHDF2 LRIG2
3.32262e-05	39	1203	2.62997	Neuron development	http://amigo.geneontology.org/amigo/term/GO:0048666	NRXN3 TRIO MYO16 NEDD4L LAMA3 FRYL EPB41L3 NRCAM TGFB2 KANK1 USP9X PALLD FGF13 TRPC6 HECW2 PPP3CA RETREG3 EPHA5 TENM2 TIAM2 THRB PTPRK ASAP1 AUTS2 DISC1 NFASC RYK ADGRV1 CSMD3 WASHC5 ZNF804A KREMEN1 ROBO2 PRKN AGBL4 MAGI2 KIF13B DNM3 LRIG2
6.62283e-05	35	1045	2.71709	Neuron projection development	http://amigo.geneontology.org/amigo/term/GO:0031175	NRXN3 TRIO MYO16 NEDD4L LAMA3 FRYL EPB41L3 NRCAM KANK1 USP9X PALLD FGF13 TRPC6 HECW2 PPP3CA RETREG3 EPHA5 TIAM2 PTPRK ASAP1 AUTS2 DISC1 NFASC RYK ADGRV1 CSMD3 WASHC5 ZNF804A KREMEN1 ROBO2 PRKN MAGI2 KIF13B DNM3 LRIG2
0.000135718	35	1085	2.61692	Cell morphogenesis	http://amigo.geneontology.org/amigo/term/GO:0000902	NRXN3 TRIO MYO16 NEDD4L HEXB LAMA3 FRYL ARHGAP15 EPB41L3 NRCAM TGFB2 STK4 KANK1 SEPTIN7 USP9X PALLD FGF13 TRPC6 HECW2 PPP3CA EPHA5 RASA1 TIAM2 FER AUTS2 DISC1 NFASC RYK HAS2 ROBO2 PRKN KIF13B DNM3 YTHDF2 PRKDC
0.000442187	45	1690	2.16012	Cell projection organization	http://amigo.geneontology.org/amigo/term/GO:0030030	SCIN NUDCD3 NRXN3 TRIO MYO16 NEDD4L LAMA3 FRYL EPB41L3 NRCAM KANK1 NME5 BBS9 SEPTIN7 USP9X PALLD FGF13 EXOC4 CEP162 TRPC6 HECW2 PPP3CA RETREG3 EPHA5 TENM2 TIAM2 FER PTPRK ASAP1 AUTS2 DNAI3 DISC1 NFASC RYK ADGRV1 CSMD3 WASHC5 ZNF804A KREMEN1 ROBO2 PRKN MAGI2 KIF13B DNM3 LRIG2
0.000494789	44	1649	2.16463	Plasma membrane bounded cell projection organization	http://amigo.geneontology.org/amigo/term/GO:0120036	NUDCD3 NRXN3 TRIO MYO16 NEDD4L LAMA3 FRYL EPB41L3 NRCAM KANK1 NME5 BBS9 SEPTIN7 USP9X PALLD FGF13 EXOC4 CEP162 TRPC6 HECW2 PPP3CA RETREG3 EPHA5 TENM2 TIAM2 FER PTPRK ASAP1 AUTS2 DNAI3 DISC1 NFASC RYK ADGRV1 CSMD3 WASHC5 ZNF804A KREMEN1 ROBO2 PRKN MAGI2 KIF13B DNM3 LRIG2
0.00173436	19	453	3.40258	Regulation of neuron projection development	http://amigo.geneontology.org/amigo/term/GO:0010975	NEDD4L KANK1 FGF13 TRPC6 HECW2 PPP3CA RETREG3 TIAM2 DISC1 RYK CSMD3 WASHC5 ZNF804A KREMEN1 ROBO2 MAGI2 KIF13B DNM3 LRIG2
0.00221425	23	644	2.89731	Regulation of plasma membrane bounded cell projection organization	http://amigo.geneontology.org/amigo/term/GO:0120035	NEDD4L KANK1 SEPTIN7 FGF13 TRPC6 HECW2 PPP3CA RETREG3 TENM2 TIAM2 FER AUTS2 DISC1 RYK CSMD3 WASHC5 ZNF804A KREMEN1 ROBO2 MAGI2 KIF13B DNM3 LRIG2
0.00249027	24	700	2.78141	Plasma membrane bounded cell projection morphogenesis	http://amigo.geneontology.org/amigo/term/GO:0120039	NRXN3 TRIO MYO16 NEDD4L LAMA3 EPB41L3 NRCAM KANK1 USP9X PALLD FGF13 TRPC6 HECW2 PPP3CA EPHA5 TIAM2 AUTS2 DISC1 NFASC RYK ROBO2 PRKN KIF13B DNM3
0.00251011	24	704	2.76561	Cell projection morphogenesis	http://amigo.geneontology.org/amigo/term/GO:0048858	NRXN3 TRIO MYO16 NEDD4L LAMA3 EPB41L3 NRCAM KANK1 USP9X PALLD FGF13 TRPC6 HECW2 PPP3CA EPHA5 TIAM2 AUTS2 DISC1 NFASC RYK ROBO2 PRKN KIF13B DNM3
0.00259798	23	661	2.82279	Regulation of cell projection organization	http://amigo.geneontology.org/amigo/term/GO:0031344	NEDD4L KANK1 SEPTIN7 FGF13 TRPC6 HECW2 PPP3CA RETREG3 TENM2 TIAM2 FER AUTS2 DISC1 RYK CSMD3 WASHC5 ZNF804A KREMEN1 ROBO2 MAGI2 KIF13B DNM3 LRIG2
0.00319269	24	721	2.7004	Cell part morphogenesis	http://amigo.geneontology.org/amigo/term/GO:0032990	NRXN3 TRIO MYO16 NEDD4L LAMA3 EPB41L3 NRCAM KANK1 USP9X PALLD FGF13 TRPC6 HECW2 PPP3CA EPHA5 TIAM2 AUTS2 DISC1 NFASC RYK ROBO2 PRKN KIF13B DNM3
0.00331564	25	775	2.61692	Cell morphogenesis involved in differentiation	http://amigo.geneontology.org/amigo/term/GO:0000904	NRXN3 TRIO NEDD4L LAMA3 NRCAM KANK1 USP9X PALLD FGF13 TRPC6 HECW2 PPP3CA EPHA5 TIAM2 FER AUTS2 DISC1 NFASC RYK HAS2 ROBO2 KIF13B DNM3 YTHDF2 PRKDC
0.00381735	23	686	2.71992	Neuron projection morphogenesis	http://amigo.geneontology.org/amigo/term/GO:0048812	NRXN3 TRIO MYO16 NEDD4L LAMA3 EPB41L3 NRCAM USP9X PALLD FGF13 TRPC6 HECW2 PPP3CA EPHA5 TIAM2 AUTS2 DISC1 NFASC RYK ROBO2 PRKN KIF13B DNM3
0.00795532	29	1034	2.27525	Regulation of anatomical structure morphogenesis	http://amigo.geneontology.org/amigo/term/GO:0022603	NEDD4L HEXB ARHGAP15 EPB41L3 TGFB2 FLT1 KANK1 SEPTIN7 FGF13 CEMIP2 TRPC6 HECW2 EGF PPP3CA RASA1 TIAM2 DDAH1 DISC1 RYK TNFRSF11B PRKCB HAS2 ROBO2 PRKN MAGI2 KIF13B DNM3 PAX9 PRKDC
0.0139976	27	962	2.27688	Negative regulation of developmental process	http://amigo.geneontology.org/amigo/term/GO:0051093	TRIO BRINP1 PTHLH TGFB2 NFATC2 STK4 KANK1 SOX6 RGS4 FGF13 KRAS TRPC6 PPP3CA DAAM2 DIXDC1 ASAP1 RYK ADGRV1 TNFRSF11B GAS6 KREMEN1 ROBO2 PRKN DNM3 YTHDF2 LRIG2 PRKDC
0.0165281	24	815	2.38894	Cellular component morphogenesis	http://amigo.geneontology.org/amigo/term/GO:0032989	NRXN3 TRIO MYO16 NEDD4L LAMA3 EPB41L3 NRCAM KANK1 USP9X PALLD FGF13 TRPC6 HECW2 PPP3CA EPHA5 TIAM2 AUTS2 DISC1 NFASC RYK ROBO2 PRKN KIF13B DNM3
0.01873	20	620	2.61692	Cell morphogenesis involved in neuron differentiation	http://amigo.geneontology.org/amigo/term/GO:0048667	NRXN3 TRIO NEDD4L LAMA3 NRCAM USP9X PALLD FGF13 TRPC6 HECW2 PPP3CA EPHA5 TIAM2 AUTS2 DISC1 NFASC RYK ROBO2 KIF13B DNM3
0.0207274	29	1105	2.12906	Central nervous system development	http://amigo.geneontology.org/amigo/term/GO:0007417	SCIN TRIO VCAN MYO16 EED NRCAM STK4 SOX6 NME5 RGS4 FGF13 KRAS EGF PPP3CA EPHA5 PDGFC PAM DAAM2 DIXDC1 DISC1 RYK ZNF148 TRAPPC9 SETD2 SLC8A1 ROBO2 PRKN AGBL4 PRKDC
0.0646809	17	533	2.58746	Axon development	http://amigo.geneontology.org/amigo/term/GO:0061564	NRXN3 TRIO LAMA3 NRCAM USP9X PALLD FGF13 EPHA5 TIAM2 AUTS2 DISC1 NFASC RYK KREMEN1 ROBO2 KIF13B LRIG2
0.0738503	2	3	54.083	Amino-acid betaine catabolic process	http://amigo.geneontology.org/amigo/term/GO:0006579	DMGDH BHMT
0.0738503	2	3	54.083	Courtship behavior	http://amigo.geneontology.org/amigo/term/GO:0007619	HEXB THRB
0.0822322	36	1639	1.78187	Cell adhesion	http://amigo.geneontology.org/amigo/term/GO:0007155	NRXN3 VCAN LAMA3 NRCAM TGFB2 STK4 PCDH11X KANK1 CBLB PARD3B PALLD DSC1 PPP3CA ADAMTS18 HMCN1 RASA1 MEGF10 TENM2 HABP2 FER UTRN PTPRK DISC1 NFASC METAP1 ADGRV1 HAS2 GAS6 CTNNA3 ROBO2 FAF1 LSAMP GCNT1 COL14A1 COL4A6 YTHDF2
0.0822322	36	1646	1.77429	Biological adhesion	http://amigo.geneontology.org/amigo/term/GO:0022610	NRXN3 VCAN LAMA3 NRCAM TGFB2 STK4 PCDH11X KANK1 CBLB PARD3B PALLD DSC1 PPP3CA ADAMTS18 HMCN1 RASA1 MEGF10 TENM2 HABP2 FER UTRN PTPRK DISC1 NFASC METAP1 ADGRV1 HAS2 GAS6 CTNNA3 ROBO2 FAF1 LSAMP GCNT1 COL14A1 COL4A6 YTHDF2
0.0822322	10	232	3.49675	Developmental cell growth	http://amigo.geneontology.org/amigo/term/GO:0048588	NEDD4L NRCAM RGS4 USP9X FGF13 AUTS2 DISC1 RYK ARIH2 PRKN
0.0822322	40	1910	1.69894	Regulation of transport	http://amigo.geneontology.org/amigo/term/GO:0051049	SCIN NEDD4L TNK2 TGFB2 NALCN EXPH5 CHMP3 DNAJC6 KDM5B RGS4 LRAT WNK4 NUP214 FGF13 MTNR1B MDFIC TRPC6 HECW2 EGF PPP3CA EPHA5 CORIN PAM ITPR1 FER EDNRA ACSL1 GRIA4 UTRN PRKCB HTR3A ARIH2 CHRM2 SETD2 SLC8A1 GAS6 KCNH7 PRKN MAGI2 DNM3
0.0822322	19	659	2.33895	Cell division	http://amigo.geneontology.org/amigo/term/GO:0051301	PDS5B TGFB2 TTC28 CHMP3 PARD3B TEX14 SEPTIN7 USP9X FGF13 HMCN1 PDGFC RASA1 DIXDC1 WASHC5 SETD2 FIGN SEPTIN10 SYCP2 YTHDF2
0.0822322	11	275	3.24498	Heart contraction	http://amigo.geneontology.org/amigo/term/GO:0060047	NEDD4L TGFB2 RGS4 FGF13 KCNK1 CORIN ITPR1 THRB CHRM2 SLC8A1 CTNNA3
0.0822322	7	117	4.85361	Mucopolysaccharide metabolic process	http://amigo.geneontology.org/amigo/term/GO:1903510	VCAN HEXB OGN CEMIP2 EGF HAS2 CHSY3
0.0822322	5	56	7.24326	Regulation of sodium ion transmembrane transporter activity	http://amigo.geneontology.org/amigo/term/GO:2000649	NEDD4L WNK4 FGF13 HECW2 UTRN
0.0950285	6	89	5.46907	Regulation of sodium ion transport	http://amigo.geneontology.org/amigo/term/GO:0002028	NEDD4L WNK4 FGF13 HECW2 UTRN SLC8A1
0.0950285	10	239	3.39433	Regulation of heart contraction	http://amigo.geneontology.org/amigo/term/GO:0008016	TGFB2 RGS4 FGF13 KCNK1 CORIN ITPR1 THRB CHRM2 SLC8A1 CTNNA3
0.0976643	11	285	3.13112	Heart process	http://amigo.geneontology.org/amigo/term/GO:0003015	NEDD4L TGFB2 RGS4 FGF13 KCNK1 CORIN ITPR1 THRB CHRM2 SLC8A1 CTNNA3
0.0976643	2	4	40.5623	Positive regulation of hyaluronan biosynthetic process	http://amigo.geneontology.org/amigo/term/GO:1900127	EGF HAS2
0.0985884	6	92	5.29073	Proteoglycan metabolic process	http://amigo.geneontology.org/amigo/term/GO:0006029	VCAN HEXB COL11A1 HS6ST3 CHSY3 HS3ST5
0.0985884	8	163	3.98157	Glycosaminoglycan metabolic process	http://amigo.geneontology.org/amigo/term/GO:0030203	VCAN HEXB OGN CEMIP2 EGF HAS2 CHSY3 HS3ST5
0.0985884	10	245	3.31121	Developmental growth involved in morphogenesis	http://amigo.geneontology.org/amigo/term/GO:0060560	NEDD4L NRCAM KDM5B USP9X FGF13 AUTS2 DISC1 RYK PRKN MAGI2
0.101564	11	291	3.06656	Regulation of blood circulation	http://amigo.geneontology.org/amigo/term/GO:1903522	TGFB2 RGS4 ECE1 FGF13 KCNK1 CORIN ITPR1 THRB CHRM2 SLC8A1 CTNNA3
0.104568	15	490	2.4834	Axonogenesis	http://amigo.geneontology.org/amigo/term/GO:0007409	NRXN3 TRIO LAMA3 NRCAM USP9X PALLD FGF13 EPHA5 TIAM2 AUTS2 DISC1 NFASC RYK ROBO2 KIF13B
0.104568	16	545	2.38164	Blood circulation	http://amigo.geneontology.org/amigo/term/GO:0008015	NEDD4L TGFB2 RGS4 ECE1 FGF13 KCNK1 CORIN ITPR1 THRB EDNRA DDAH1 CHRM2 SLC8A1 GAS6 CTNNA3 TBC1D8
0.104568	3	18	13.5208	Negative regulation of sodium ion transport	http://amigo.geneontology.org/amigo/term/GO:0010766	NEDD4L WNK4 HECW2
0.104568	4	39	8.32047	Myotube cell development	http://amigo.geneontology.org/amigo/term/GO:0014904	NFATC2 CAV2 PPP3CA SMYD3
0.104568	4	38	8.53943	Hyaluronan metabolic process	http://amigo.geneontology.org/amigo/term/GO:0030212	HEXB CEMIP2 EGF HAS2
0.104568	40	1960	1.6556	Cellular protein localization	http://amigo.geneontology.org/amigo/term/GO:0034613	SCIN NUDCD3 NEDD4L STX7 EPB41L3 EXPH5 CBLB MFN2 BBS9 SEPTIN7 NUP214 RPAIN FGF13 SYNE1 EXOC4 MDFIC RTP4 SYTL2 EGF PPP3CA VTI1A RABGAP1L PTPRK DISC1 NFASC GRIK2 WASHC5 TMED3 TBC1D21 ARIH2 SETD2 GAS6 SORCS2 PRKN SEPTIN10 MAGI2 MYO5A KIF13B LRIG2 TBC1D8
0.104568	8	167	3.88621	Muscle cell development	http://amigo.geneontology.org/amigo/term/GO:0055001	NFATC2 CAV2 FHL2 RGS4 PPP3CA MEGF10 SLC8A1 SMYD3
0.104568	3	18	13.5208	Renal absorption	http://amigo.geneontology.org/amigo/term/GO:0070293	WNK4 HAS2 GAS6
0.104568	40	1974	1.64386	Cellular macromolecule localization	http://amigo.geneontology.org/amigo/term/GO:0070727	SCIN NUDCD3 NEDD4L STX7 EPB41L3 EXPH5 CBLB MFN2 BBS9 SEPTIN7 NUP214 RPAIN FGF13 SYNE1 EXOC4 MDFIC RTP4 SYTL2 EGF PPP3CA VTI1A RABGAP1L PTPRK DISC1 NFASC GRIK2 WASHC5 TMED3 TBC1D21 ARIH2 SETD2 GAS6 SORCS2 PRKN SEPTIN10 MAGI2 MYO5A KIF13B LRIG2 TBC1D8
0.104568	5	66	6.1458	Regulation of sodium ion transmembrane transport	http://amigo.geneontology.org/amigo/term/GO:1902305	NEDD4L WNK4 FGF13 HECW2 UTRN
0.1125	17	606	2.27577	Regulation of system process	http://amigo.geneontology.org/amigo/term/GO:0044057	TGFB2 GLS RGS4 ECE1 WNK4 FGF13 MTNR1B KCNK1 PPP3CA CORIN ITPR1 THRB UTRN CHRM2 SLC8A1 GAS6 CTNNA3
0.1125	2	5	32.4498	Parkin-mediated stimulation of mitophagy in response to mitochondrial depolarization	http://amigo.geneontology.org/amigo/term/GO:0061734	MFN2 PRKN
0.119188	8	177	3.66665	Aminoglycan metabolic process	http://amigo.geneontology.org/amigo/term/GO:0006022	VCAN HEXB OGN CEMIP2 EGF HAS2 CHSY3 HS3ST5
0.119188	8	177	3.66665	Sodium ion transmembrane transport	http://amigo.geneontology.org/amigo/term/GO:0035725	NEDD4L NALCN WNK4 FGF13 KCNK1 HECW2 UTRN SLC8A1
0.126889	27	1192	1.83755	Multi-organism process	http://amigo.geneontology.org/amigo/term/GO:0051704	HEXB EPYC PTHLH CAV2 NME5 KDM5B TEX14 SEPTIN7 USP9X TUBGCP3 NUP214 TSPAN8 SYNE1 NUP210 RXFP2 KRAS TRPC6 CORIN PAM THRB ZNF148 WASHC5 TBC1D21 GAS6 CSMD1 SYCP2 YTHDF2
0.12705	3	20	12.1687	Peptidyl-serine dephosphorylation	http://amigo.geneontology.org/amigo/term/GO:0070262	PPP5C PPP3CA PPP2R2B
0.128273	21	842	2.0233	Actin filament-based process	http://amigo.geneontology.org/amigo/term/GO:0030029	THSD7A SCIN NEDD4L EPB41L3 KANK1 RGS4 PALLD FGF13 KRAS EPHA5 RASA1 PAM DAAM2 DIXDC1 FER AUTS2 DNAI3 WASHC5 CTNNA3 PRKN MYO5A
0.137154	2	6	27.0415	Negative regulation of cGMP-mediated signaling	http://amigo.geneontology.org/amigo/term/GO:0010754	PDE10A MTNR1B
0.137154	2	6	27.0415	Heparan sulfate proteoglycan biosynthetic process, enzymatic modification	http://amigo.geneontology.org/amigo/term/GO:0015015	HS6ST3 HS3ST5
0.137154	2	6	27.0415	Histone dephosphorylation	http://amigo.geneontology.org/amigo/term/GO:0016576	PPP5C EYA3
0.137154	8	186	3.48923	Negative regulation of cell projection organization	http://amigo.geneontology.org/amigo/term/GO:0031345	KANK1 FGF13 TRPC6 PPP3CA RYK KREMEN1 DNM3 LRIG2
0.137154	13	417	2.52906	Regulation of actin filament-based process	http://amigo.geneontology.org/amigo/term/GO:0032970	SCIN KANK1 RGS4 FGF13 EPHA5 RASA1 PAM DIXDC1 FER DNAI3 WASHC5 CTNNA3 PRKN
0.137154	2	6	27.0415	Choline catabolic process	http://amigo.geneontology.org/amigo/term/GO:0042426	DMGDH BHMT
0.137154	2	6	27.0415	Voluntary musculoskeletal movement	http://amigo.geneontology.org/amigo/term/GO:0050882	ITPR1 VTI1A
0.139127	17	632	2.18215	Circulatory system process	http://amigo.geneontology.org/amigo/term/GO:0003013	NEDD4L TGFB2 RGS4 ECE1 FGF13 KCNK1 SLC28A2 CORIN ITPR1 THRB EDNRA DDAH1 CHRM2 SLC8A1 GAS6 CTNNA3 TBC1D8
0.139127	19	744	2.07173	Actin cytoskeleton organization	http://amigo.geneontology.org/amigo/term/GO:0030036	THSD7A SCIN EPB41L3 KANK1 RGS4 PALLD KRAS EPHA5 RASA1 PAM DAAM2 DIXDC1 FER AUTS2 DNAI3 WASHC5 CTNNA3 PRKN MYO5A
0.142291	15	527	2.30905	Skeletal system development	http://amigo.geneontology.org/amigo/term/GO:0001501	SCIN VCAN HEXB COL11A1 SPP2 EPYC PTHLH TGFB2 SOX6 PAX1 PDGFC RYK TNFRSF11B HAS2 SETD2
0.147926	6	111	4.38511	Glycosaminoglycan biosynthetic process	http://amigo.geneontology.org/amigo/term/GO:0006024	VCAN OGN EGF HAS2 CHSY3 HS3ST5
0.149873	8	191	3.39789	Negative regulation of cell development	http://amigo.geneontology.org/amigo/term/GO:0010721	BRINP1 PTHLH KANK1 FGF13 TRPC6 PPP3CA DAAM2 RYK
0.156971	15	535	2.27452	Regulation of anatomical structure size	http://amigo.geneontology.org/amigo/term/GO:0090066	SCIN NRCAM KANK1 CHMP3 ECE1 FGF13 RASA1 FER EDNRA DEPTOR DNAI3 DISC1 RYK WASHC5 SLC8A1
0.16449	2	7	23.1784	Positive regulation of Rac protein signal transduction	http://amigo.geneontology.org/amigo/term/GO:0035022	KRAS AUTS2
0.16449	2	7	23.1784	Regulation of hyaluronan biosynthetic process	http://amigo.geneontology.org/amigo/term/GO:1900125	EGF HAS2
0.16449	2	7	23.1784	Positive regulation of vascular associated smooth muscle cell apoptotic process	http://amigo.geneontology.org/amigo/term/GO:1905461	STK4 MFN2
0.168681	7	155	3.66369	Negative regulation of nervous system development	http://amigo.geneontology.org/amigo/term/GO:0051961	BRINP1 FGF13 TRPC6 PPP3CA DAAM2 RYK ROBO2
0.175593	6	118	4.12498	Aminoglycan biosynthetic process	http://amigo.geneontology.org/amigo/term/GO:0006023	VCAN OGN EGF HAS2 CHSY3 HS3ST5
0.175593	8	200	3.24498	Multicellular organismal signaling	http://amigo.geneontology.org/amigo/term/GO:0035637	MTNR1B KCNK1 CORIN ITPR1 NFASC GRIK2 SLC8A1 CTNNA3
0.175593	11	340	2.62462	Protein polymerization	http://amigo.geneontology.org/amigo/term/GO:0051258	SCIN KANK1 CHMP3 TUBGCP3 FGF13 RASA1 FER DNAI3 WASHC5 PRKN DNM3
0.175593	31	1500	1.67657	Organonitrogen compound catabolic process	http://amigo.geneontology.org/amigo/term/GO:1901565	UBE3C VCAN NEDD4L HEXB OGN PDE10A ARMC8 CBLB GLS EDEM3 ECE1 USP9X ITPA DMGDH CEMIP2 HECW2 EGF BHMT DDAH1 USP24 DISC1 SPATA18 CUL5 USP47 ARIH2 SLC25A21 FAF1 PRKN AGBL4 LRIG2 RNF103-CHMP3
0.182904	15	551	2.20847	Dephosphorylation	http://amigo.geneontology.org/amigo/term/GO:0016311	PPP5C PTPN4 TGFB2 CABIN1 PCDH11X PALD1 INPP4B DNAJC6 SYTL2 PPP3CA PTPRK PPP2R2B EYA3 LRRC2 MAGI2
0.183571	7	160	3.5492	Neuron migration	http://amigo.geneontology.org/amigo/term/GO:0001764	NRCAM USP9X FGF13 AUTS2 DISC1 GAS6 LRIG2
0.183571	7	160	3.5492	Sensory perception of sound	http://amigo.geneontology.org/amigo/term/GO:0007605	HEXB COL11A1 EPYC GSDME THRB ADGRV1 LRIG2
0.187391	3	26	9.36053	Negative regulation of potassium ion transmembrane transport	http://amigo.geneontology.org/amigo/term/GO:1901380	NEDD4L RGS4 MTNR1B
0.197175	13	451	2.3384	Regulation of membrane potential	http://amigo.geneontology.org/amigo/term/GO:0042391	NEDD4L NALCN RGS4 FGF13 MTNR1B KCNK1 PPP3CA GRIK2 HTR3A SLC8A1 CTNNA3 KCNH7 PRKN

## Sheet: ATAC Down
Enrichment.FDR	nGenes	Pathway.Genes	Fold.Enrichment	Pathway	URL	Genes
7.17433e-05	6	44	32.7215	Negative regulation of blood pressure	http://amigo.geneontology.org/amigo/term/GO:0045776	SNX5 SOD2 GCH1 DRD2 ARHGAP42 RNLS
0.00191343	8	193	9.94644	Regulation of blood pressure	http://amigo.geneontology.org/amigo/term/GO:0008217	SNX5 SOD2 GCH1 DRD2 GUCY1A1 ARHGAP42 NAV2 RNLS
0.0167764	3	13	55.3749	Nervous system process involved in regulation of systemic arterial blood pressure	http://amigo.geneontology.org/amigo/term/GO:0001976	SOD2 DRD2 NAV2
0.0594759	10	545	4.4029	Blood circulation	http://amigo.geneontology.org/amigo/term/GO:0008015	SNX5 SOD2 GCH1 DRD2 CACNA1C GUCY1A1 ARHGAP42 NAV2 PDE3A RNLS
0.146554	10	632	3.7968	Circulatory system process	http://amigo.geneontology.org/amigo/term/GO:0003013	SNX5 SOD2 GCH1 DRD2 CACNA1C GUCY1A1 ARHGAP42 NAV2 PDE3A RNLS
0.146554	9	535	4.03667	Regulation of anatomical structure size	http://amigo.geneontology.org/amigo/term/GO:0090066	DIP2B NCK2 SOD2 SNX9 GCH1 CYRIB GUCY1A1 ARHGAP42 TMSB4X
0.146554	2	7	68.5594	Positive regulation of vascular associated smooth muscle cell differentiation	http://amigo.geneontology.org/amigo/term/GO:1905065	SOD2 KIT
0.172071	3	38	18.944	Vasodilation	http://amigo.geneontology.org/amigo/term/GO:0042311	SOD2 GCH1 GUCY1A1
0.194113	2	24	19.9965	Response to superoxide	http://amigo.geneontology.org/amigo/term/GO:0000303	SOD2 GCH1
0.194113	2	25	19.1966	Response to oxygen radical	http://amigo.geneontology.org/amigo/term/GO:0000305	SOD2 GCH1
0.194113	2	36	13.331	Branching involved in blood vessel morphogenesis	http://amigo.geneontology.org/amigo/term/GO:0001569	ACVR1 COL4A1
0.194113	4	194	4.94759	Temperature homeostasis	http://amigo.geneontology.org/amigo/term/GO:0001659	GRB10 PRDM16 DRD2 CEBPB
0.194113	15	1658	2.17091	Cell activation	http://amigo.geneontology.org/amigo/term/GO:0001775	KCNAB2 NCK2 APBB1IP ATP8B4 NDRG1 RNF8 ARSB GPAM CXCL6 DOCK10 ADAMTS18 CYRIB KIT RUNX1 CEBPB
0.194113	3	104	6.92186	Leukocyte homeostasis	http://amigo.geneontology.org/amigo/term/GO:0001776	GPAM CXCL6 DOCK10
0.194113	4	103	9.31875	Regulation of heart rate	http://amigo.geneontology.org/amigo/term/GO:0002027	GCH1 DRD2 CACNA1C RNLS
0.194113	5	264	4.54466	Vascular process in circulatory system	http://amigo.geneontology.org/amigo/term/GO:0003018	SOD2 GCH1 GUCY1A1 ARHGAP42 PDE3A
0.194113	4	103	9.31875	Regulation of systemic arterial blood pressure	http://amigo.geneontology.org/amigo/term/GO:0003073	SOD2 DRD2 ARHGAP42 NAV2
0.194113	2	19	25.2587	Negative regulation of systemic arterial blood pressure	http://amigo.geneontology.org/amigo/term/GO:0003085	SOD2 ARHGAP42
0.194113	3	86	8.37062	Regulation of translational initiation	http://amigo.geneontology.org/amigo/term/GO:0006446	NCK2 EIF1B CEBPB
0.194113	3	110	6.54431	Cellular biogenic amine metabolic process	http://amigo.geneontology.org/amigo/term/GO:0006576	KYNU GCH1 DRD2
0.194113	7	579	2.90105	Nucleoside phosphate metabolic process	http://amigo.geneontology.org/amigo/term/GO:0006753	KYNU GPAM GUCY1A1 TPST1 PDE7B RNLS TMSB4X
0.194113	5	297	4.0397	Receptor-mediated endocytosis	http://amigo.geneontology.org/amigo/term/GO:0006898	HIP1 MKLN1 SNX9 DRD2 COLEC12
0.194113	4	165	5.81716	Regulation of muscle contraction	http://amigo.geneontology.org/amigo/term/GO:0006937	CACNA1C KIT GUCY1A1 ARHGAP42
0.194113	4	106	9.05501	Smooth muscle contraction	http://amigo.geneontology.org/amigo/term/GO:0006939	DRD2 KIT GUCY1A1 ARHGAP42
0.194113	3	61	11.8012	Regulation of smooth muscle contraction	http://amigo.geneontology.org/amigo/term/GO:0006940	KIT GUCY1A1 ARHGAP42
0.194113	14	1639	2.04967	Cell adhesion	http://amigo.geneontology.org/amigo/term/GO:0007155	ADAM22 NCK2 APBB1IP CCN6 ACVR1 GPAM MKLN1 PDZD2 AMIGO2 ADAMTS18 CYRIB KIT RUNX1 CEBPB
0.194113	3	83	8.67318	Peripheral nervous system development	http://amigo.geneontology.org/amigo/term/GO:0007422	ADAM22 NDRG1 RUNX1
0.194113	4	203	4.72823	Regulation of actin polymerization or depolymerization	http://amigo.geneontology.org/amigo/term/GO:0008064	NCK2 SNX9 CYRIB TMSB4X
0.194113	10	769	3.12039	Negative regulation of cell population proliferation	http://amigo.geneontology.org/amigo/term/GO:0008285	NCK2 NDRG1 SOD2 CCN6 THAP12 DRD2 MCC CEBPB AGBL4 TAFA5
0.194113	7	567	2.96244	Nucleotide metabolic process	http://amigo.geneontology.org/amigo/term/GO:0009117	KYNU GPAM GUCY1A1 TPST1 PDE7B RNLS TMSB4X
0.194113	6	439	3.27961	Purine ribonucleotide metabolic process	http://amigo.geneontology.org/amigo/term/GO:0009150	KYNU GPAM GUCY1A1 TPST1 PDE7B TMSB4X
0.194113	6	456	3.15734	Ribonucleotide metabolic process	http://amigo.geneontology.org/amigo/term/GO:0009259	KYNU GPAM GUCY1A1 TPST1 PDE7B TMSB4X
0.194113	2	31	15.4812	NAD biosynthetic process	http://amigo.geneontology.org/amigo/term/GO:0009435	KYNU RNLS
0.194113	14	1411	2.38087	Negative regulation of signal transduction	http://amigo.geneontology.org/amigo/term/GO:0009968	NCK2 SNX5 TSPAN15 GRB10 SOD2 ACVR1 GRB14 PRDM16 DRD2 CYRIB ARHGAP42 MCC PDE3A TMSB4X
0.194113	11	1121	2.35463	Response to organonitrogen compound	http://amigo.geneontology.org/amigo/term/GO:0010243	RHBDD2 SNX5 GRB10 GRB14 KYNU DRD2 NSG2 CEBPB PDE3A RNLS COL4A1
0.194113	14	1537	2.18569	Negative regulation of cell communication	http://amigo.geneontology.org/amigo/term/GO:0010648	NCK2 SNX5 TSPAN15 GRB10 SOD2 ACVR1 GRB14 PRDM16 DRD2 CYRIB ARHGAP42 MCC PDE3A TMSB4X
0.194113	2	13	36.9166	Regulation of translational initiation by eIF2 alpha phosphorylation	http://amigo.geneontology.org/amigo/term/GO:0010998	NCK2 CEBPB
0.194113	2	34	14.1152	Schwann cell development	http://amigo.geneontology.org/amigo/term/GO:0014044	ADAM22 NDRG1
0.194113	10	1034	2.32068	Response to organic cyclic compound	http://amigo.geneontology.org/amigo/term/GO:0014070	SOD2 KYNU GPAM DRD2 COLEC12 RUNX1 NSG2 CEBPB PDE3A RNLS
0.194113	2	22	21.8144	Phasic smooth muscle contraction	http://amigo.geneontology.org/amigo/term/GO:0014821	DRD2 KIT
0.194113	5	260	4.61457	Endosomal transport	http://amigo.geneontology.org/amigo/term/GO:0016197	SNX5 DENND10 SNX9 DCLK1 NSG2
0.194113	16	1590	2.41467	Cell migration	http://amigo.geneontology.org/amigo/term/GO:0016477	NCK2 GRB10 SOD2 ARSB ACVR1 GRB14 CXCL6 DCLK1 DOCK10 CDC42BPA DRD2 CYRIB KIT MCC TMSB4X TAFA5
0.194113	13	1368	2.2803	Peptidyl-amino acid modification	http://amigo.geneontology.org/amigo/term/GO:0018193	HPF1 DIP2B NCK2 ACVR1 DCLK1 GALNT1 PRDM16 CDC42BPA SLA KIT TPST1 AGBL4 PAX5
0.194113	1	3	79.986	Peptidyl-serine ADP-ribosylation	http://amigo.geneontology.org/amigo/term/GO:0018312	HPF1
0.194113	3	114	6.31468	Phenol-containing compound metabolic process	http://amigo.geneontology.org/amigo/term/GO:0018958	TG GCH1 DRD2
0.194113	1	3	79.986	L-methionine salvage from S-adenosylmethionine	http://amigo.geneontology.org/amigo/term/GO:0019284	APIP
0.194113	2	34	14.1152	Nicotinamide nucleotide biosynthetic process	http://amigo.geneontology.org/amigo/term/GO:0019359	KYNU RNLS
0.194113	2	37	12.9707	Pyridine nucleotide metabolic process	http://amigo.geneontology.org/amigo/term/GO:0019362	KYNU RNLS
0.194113	2	34	14.1152	Pyridine nucleotide biosynthetic process	http://amigo.geneontology.org/amigo/term/GO:0019363	KYNU RNLS
0.194113	2	19	25.2587	Removal of superoxide radicals	http://amigo.geneontology.org/amigo/term/GO:0019430	SOD2 GCH1
0.194113	1	3	79.986	Tryptophan catabolic process to acetyl-CoA	http://amigo.geneontology.org/amigo/term/GO:0019442	KYNU
0.194113	1	3	79.986	Vagus nerve development	http://amigo.geneontology.org/amigo/term/GO:0021564	NAV2
0.194113	1	3	79.986	Orbitofrontal cortex development	http://amigo.geneontology.org/amigo/term/GO:0021769	DRD2
0.194113	3	82	8.77895	Central nervous system neuron development	http://amigo.geneontology.org/amigo/term/GO:0021954	DCLK1 DRD2 AGBL4
0.194113	2	31	15.4812	Myelination in peripheral nervous system	http://amigo.geneontology.org/amigo/term/GO:0022011	ADAM22 NDRG1
0.194113	14	1646	2.04095	Biological adhesion	http://amigo.geneontology.org/amigo/term/GO:0022610	ADAM22 NCK2 APBB1IP CCN6 ACVR1 GPAM MKLN1 PDZD2 AMIGO2 ADAMTS18 CYRIB KIT RUNX1 CEBPB
0.194113	14	1540	2.18144	Negative regulation of signaling	http://amigo.geneontology.org/amigo/term/GO:0023057	NCK2 SNX5 TSPAN15 GRB10 SOD2 ACVR1 GRB14 PRDM16 DRD2 CYRIB ARHGAP42 MCC PDE3A TMSB4X
0.194113	9	842	2.56487	Actin filament-based process	http://amigo.geneontology.org/amigo/term/GO:0030029	NCK2 HIP1 MKLN1 SNX9 CDC42BPA CACNA1C CYRIB KIT TMSB4X
0.194113	8	744	2.58019	Actin cytoskeleton organization	http://amigo.geneontology.org/amigo/term/GO:0030036	NCK2 HIP1 MKLN1 SNX9 CDC42BPA CYRIB KIT TMSB4X
0.194113	4	212	4.52751	Actin filament polymerization	http://amigo.geneontology.org/amigo/term/GO:0030041	NCK2 SNX9 CYRIB TMSB4X
0.194113	10	946	2.53655	Regulation of cell migration	http://amigo.geneontology.org/amigo/term/GO:0030334	SOD2 ARSB ACVR1 DOCK10 DRD2 CYRIB KIT MCC TMSB4X TAFA5
0.194113	4	204	4.70506	Regulation of actin filament length	http://amigo.geneontology.org/amigo/term/GO:0030832	NCK2 SNX9 CYRIB TMSB4X
0.194113	4	187	5.13279	Regulation of actin filament polymerization	http://amigo.geneontology.org/amigo/term/GO:0030833	NCK2 SNX9 CYRIB TMSB4X
0.194113	3	68	10.5864	Negative regulation of actin filament polymerization	http://amigo.geneontology.org/amigo/term/GO:0030837	NCK2 CYRIB TMSB4X
0.194113	3	109	6.60435	Actin cytoskeleton reorganization	http://amigo.geneontology.org/amigo/term/GO:0031532	MKLN1 CDC42BPA KIT
0.194113	2	35	13.7119	Regulation of synaptic transmission, GABAergic	http://amigo.geneontology.org/amigo/term/GO:0032228	DRD2 SYN3
0.194113	3	83	8.67318	Negative regulation of protein polymerization	http://amigo.geneontology.org/amigo/term/GO:0032272	NCK2 CYRIB TMSB4X
0.194113	2	31	15.4812	Peripheral nervous system axon ensheathment	http://amigo.geneontology.org/amigo/term/GO:0032292	ADAM22 NDRG1
0.194113	1	3	79.986	Ral protein signal transduction	http://amigo.geneontology.org/amigo/term/GO:0032484	RALGPS1
0.194113	1	3	79.986	Regulation of Ral protein signal transduction	http://amigo.geneontology.org/amigo/term/GO:0032485	RALGPS1
0.194113	1	3	79.986	Positive regulation of mast cell cytokine production	http://amigo.geneontology.org/amigo/term/GO:0032765	KIT
0.194113	1	3	79.986	Response to silicon dioxide	http://amigo.geneontology.org/amigo/term/GO:0034021	SOD2
0.194113	4	134	7.16292	Regulation of tube size	http://amigo.geneontology.org/amigo/term/GO:0035150	SOD2 GCH1 GUCY1A1 ARHGAP42
0.194113	4	133	7.21678	Regulation of tube diameter	http://amigo.geneontology.org/amigo/term/GO:0035296	SOD2 GCH1 GUCY1A1 ARHGAP42
0.194113	2	23	20.8659	Renal sodium excretion	http://amigo.geneontology.org/amigo/term/GO:0035812	SNX5 DRD2
0.194113	2	21	22.8531	Regulation of renal sodium excretion	http://amigo.geneontology.org/amigo/term/GO:0035813	SNX5 DRD2
0.194113	2	14	34.2797	Positive regulation of renal sodium excretion	http://amigo.geneontology.org/amigo/term/GO:0035815	SNX5 DRD2
0.194113	2	27	17.7747	Vascular associated smooth muscle cell differentiation	http://amigo.geneontology.org/amigo/term/GO:0035886	SOD2 KIT
0.194113	1	3	79.986	Response to stem cell factor	http://amigo.geneontology.org/amigo/term/GO:0036215	KIT
0.194113	1	3	79.986	Cellular response to stem cell factor stimulus	http://amigo.geneontology.org/amigo/term/GO:0036216	KIT
0.194113	1	3	79.986	Kit signaling pathway	http://amigo.geneontology.org/amigo/term/GO:0038109	KIT
0.194113	16	1982	1.9371	Locomotion	http://amigo.geneontology.org/amigo/term/GO:0040011	NCK2 GRB10 SOD2 ARSB ACVR1 GRB14 CXCL6 DCLK1 DOCK10 CDC42BPA DRD2 CYRIB KIT MCC TMSB4X TAFA5
0.194113	10	1056	2.27233	Regulation of locomotion	http://amigo.geneontology.org/amigo/term/GO:0040012	SOD2 ARSB ACVR1 DOCK10 DRD2 CYRIB KIT MCC TMSB4X TAFA5
0.194113	2	31	15.4812	Positive regulation of multicellular organism growth	http://amigo.geneontology.org/amigo/term/GO:0040018	GPAM DRD2
0.194113	7	574	2.92632	T cell activation	http://amigo.geneontology.org/amigo/term/GO:0042110	NCK2 APBB1IP GPAM CYRIB KIT RUNX1 CEBPB
0.194113	2	27	17.7747	Purine nucleoside metabolic process	http://amigo.geneontology.org/amigo/term/GO:0042278	PRTFDC1 MACROD1
0.194113	6	451	3.19234	Regulation of membrane potential	http://amigo.geneontology.org/amigo/term/GO:0042391	KCNAB2 SOD2 CCN6 DRD2 CACNA1C PIEZO2
0.194113	2	39	12.3055	Dopamine metabolic process	http://amigo.geneontology.org/amigo/term/GO:0042417	GCH1 DRD2
0.194113	2	37	12.9707	Cellular metabolic compound salvage	http://amigo.geneontology.org/amigo/term/GO:0043094	PRTFDC1 APIP
0.194113	1	3	79.986	Anthranilate metabolic process	http://amigo.geneontology.org/amigo/term/GO:0043420	KYNU
0.194113	2	27	17.7747	Regulation of translation in response to stress	http://amigo.geneontology.org/amigo/term/GO:0043555	NCK2 CEBPB
0.194113	2	18	26.662	Regulation of translational initiation in response to stress	http://amigo.geneontology.org/amigo/term/GO:0043558	NCK2 CEBPB
0.194113	8	606	3.16776	Regulation of system process	http://amigo.geneontology.org/amigo/term/GO:0044057	SNX5 GCH1 DRD2 CACNA1C KIT GUCY1A1 ARHGAP42 RNLS
0.194113	2	24	19.9965	Regulation of excretion	http://amigo.geneontology.org/amigo/term/GO:0044062	SNX5 DRD2
0.194113	1	3	79.986	Glial cell-derived neurotrophic factor production	http://amigo.geneontology.org/amigo/term/GO:0044467	DRD2
0.194113	14	1475	2.27757	Leukocyte activation	http://amigo.geneontology.org/amigo/term/GO:0045321	KCNAB2 NCK2 APBB1IP ATP8B4 NDRG1 RNF8 ARSB GPAM CXCL6 DOCK10 CYRIB KIT RUNX1 CEBPB
0.194113	2	35	13.7119	Regulation of adenylate cyclase activity	http://amigo.geneontology.org/amigo/term/GO:0045761	DRD2 CACNA1C
0.194113	2	22	21.8144	Negative regulation of muscle contraction	http://amigo.geneontology.org/amigo/term/GO:0045932	GUCY1A1 ARHGAP42
0.194113	2	14	34.2797	Negative regulation of smooth muscle contraction	http://amigo.geneontology.org/amigo/term/GO:0045986	GUCY1A1 ARHGAP42
0.194113	2	37	12.9707	Nicotinamide nucleotide metabolic process	http://amigo.geneontology.org/amigo/term/GO:0046496	KYNU RNLS
0.194113	3	67	10.7444	Regulation of insulin receptor signaling pathway	http://amigo.geneontology.org/amigo/term/GO:0046626	SNX5 GRB10 GRB14
0.194113	2	35	13.7119	Negative regulation of insulin receptor signaling pathway	http://amigo.geneontology.org/amigo/term/GO:0046627	GRB10 GRB14
0.194113	9	825	2.61772	Lymphocyte activation	http://amigo.geneontology.org/amigo/term/GO:0046649	NCK2 APBB1IP RNF8 GPAM DOCK10 CYRIB KIT RUNX1 CEBPB
0.194113	2	23	20.8659	Regulation of long-term neuronal synaptic plasticity	http://amigo.geneontology.org/amigo/term/GO:0048169	DRD2 KIT
0.194113	3	115	6.25977	Regulation of receptor-mediated endocytosis	http://amigo.geneontology.org/amigo/term/GO:0048259	HIP1 MKLN1 DRD2
0.194113	2	18	26.662	Clathrin coat assembly	http://amigo.geneontology.org/amigo/term/GO:0048268	HIP1 NSG2
0.194113	16	1940	1.97903	Negative regulation of response to stimulus	http://amigo.geneontology.org/amigo/term/GO:0048585	NCK2 SNX5 TSPAN15 GRB10 SOD2 ACVR1 GRB14 ADAMTS18 PRDM16 DRD2 CYRIB ARHGAP42 MCC PDE3A TMSB4X TAFA5
0.194113	16	1776	2.16178	Cell motility	http://amigo.geneontology.org/amigo/term/GO:0048870	NCK2 GRB10 SOD2 ARSB ACVR1 GRB14 CXCL6 DCLK1 DOCK10 CDC42BPA DRD2 CYRIB KIT MCC TMSB4X TAFA5
0.194113	2	28	17.1398	Regulation of B cell receptor signaling pathway	http://amigo.geneontology.org/amigo/term/GO:0050855	RUNX1 PAX5
0.194113	2	34	14.1152	Detection of mechanical stimulus involved in sensory perception	http://amigo.geneontology.org/amigo/term/GO:0050974	PIEZO2 KIT
0.194113	3	61	11.8012	Smooth muscle cell differentiation	http://amigo.geneontology.org/amigo/term/GO:0051145	SOD2 ACVR1 KIT
0.194113	2	32	14.9974	Regulation of smooth muscle cell differentiation	http://amigo.geneontology.org/amigo/term/GO:0051150	SOD2 KIT
0.194113	2	13	36.9166	Positive regulation of smooth muscle cell differentiation	http://amigo.geneontology.org/amigo/term/GO:0051152	SOD2 KIT
0.194113	11	1111	2.37582	Negative regulation of multicellular organismal process	http://amigo.geneontology.org/amigo/term/GO:0051241	DIP2B CCN6 ADAMTS18 DRD2 RUNX1 GUCY1A1 ARHGAP42 MCC RNLS TMSB4X TAFA5
0.194113	11	1092	2.41716	Regulation of cellular component movement	http://amigo.geneontology.org/amigo/term/GO:0051270	SOD2 ARSB ACVR1 DOCK10 DRD2 CACNA1C CYRIB KIT MCC TMSB4X TAFA5
0.194113	4	166	5.78212	Negative regulation of cytoskeleton organization	http://amigo.geneontology.org/amigo/term/GO:0051494	NCK2 MID1 CYRIB TMSB4X
0.194113	16	1776	2.16178	Localization of cell	http://amigo.geneontology.org/amigo/term/GO:0051674	NCK2 GRB10 SOD2 ARSB ACVR1 GRB14 CXCL6 DCLK1 DOCK10 CDC42BPA DRD2 CYRIB KIT MCC TMSB4X TAFA5
0.194113	9	657	3.28709	Nucleobase-containing small molecule metabolic process	http://amigo.geneontology.org/amigo/term/GO:0055086	PRTFDC1 KYNU GPAM MACROD1 GUCY1A1 TPST1 PDE7B RNLS TMSB4X
0.194113	1	3	79.986	Negative regulation of dopamine receptor signaling pathway	http://amigo.geneontology.org/amigo/term/GO:0060160	DRD2
0.194113	1	3	79.986	Negative regulation of activation-induced cell death of T cells	http://amigo.geneontology.org/amigo/term/GO:0070236	GPAM
0.194113	1	3	79.986	Regulation of neutrophil mediated killing of symbiont cell	http://amigo.geneontology.org/amigo/term/GO:0070949	CXCL6
0.194113	8	691	2.77809	Cellular response to organonitrogen compound	http://amigo.geneontology.org/amigo/term/GO:0071417	SNX5 GRB10 GRB14 DRD2 NSG2 CEBPB PDE3A COL4A1
0.194113	2	21	22.8531	Cellular response to oxygen radical	http://amigo.geneontology.org/amigo/term/GO:0071450	SOD2 GCH1
0.194113	2	21	22.8531	Cellular response to superoxide	http://amigo.geneontology.org/amigo/term/GO:0071451	SOD2 GCH1
0.194113	13	1505	2.07273	Cellular response to endogenous stimulus	http://amigo.geneontology.org/amigo/term/GO:0071495	SNX5 GRB10 ACVR1 GRB14 GPAM PRDM16 DRD2 KIT RUNX1 NSG2 CEBPB PDE3A COL4A1
0.194113	3	111	6.48535	Response to monoamine	http://amigo.geneontology.org/amigo/term/GO:0071867	DRD2 NSG2 RNLS
0.194113	3	111	6.48535	Response to catecholamine	http://amigo.geneontology.org/amigo/term/GO:0071869	DRD2 NSG2 RNLS
0.194113	8	492	3.90175	Purine-containing compound metabolic process	http://amigo.geneontology.org/amigo/term/GO:0072521	PRTFDC1 KYNU GPAM MACROD1 GUCY1A1 TPST1 PDE7B TMSB4X
0.194113	2	37	12.9707	Pyridine-containing compound biosynthetic process	http://amigo.geneontology.org/amigo/term/GO:0072525	KYNU RNLS
0.194113	8	681	2.81889	Organophosphate biosynthetic process	http://amigo.geneontology.org/amigo/term/GO:0090407	KYNU GPAM GCH1 INPP1 GUCY1A1 CRYL1 RNLS TMSB4X
0.194113	1	3	79.986	Cell differentiation involved in phenotypic switching	http://amigo.geneontology.org/amigo/term/GO:0090679	SOD2
0.194113	4	133	7.21678	Blood vessel diameter maintenance	http://amigo.geneontology.org/amigo/term/GO:0097746	SOD2 GCH1 GUCY1A1 ARHGAP42
0.194113	2	35	13.7119	Regulation of renal system process	http://amigo.geneontology.org/amigo/term/GO:0098801	SNX5 DRD2
0.194113	1	3	79.986	Retrograde axonal transport of mitochondrion	http://amigo.geneontology.org/amigo/term/GO:0098958	AGBL4
0.194113	1	3	79.986	Synaptic signaling by nitric oxide	http://amigo.geneontology.org/amigo/term/GO:0099163	GUCY1A1
0.194113	1	3	79.986	Trans-synaptic signaling by soluble gas	http://amigo.geneontology.org/amigo/term/GO:0099543	GUCY1A1
0.194113	1	3	79.986	Trans-synaptic signaling by nitric oxide	http://amigo.geneontology.org/amigo/term/GO:0099548	GUCY1A1
0.194113	3	109	6.60435	Positive regulation of cold-induced thermogenesis	http://amigo.geneontology.org/amigo/term/GO:0120162	GRB10 PRDM16 CEBPB
0.194113	1	3	79.986	Peptidyl-glutamate ADP-deribosylation	http://amigo.geneontology.org/amigo/term/GO:0140291	MACROD1
0.194113	3	65	11.075	Regulation of cellular response to insulin stimulus	http://amigo.geneontology.org/amigo/term/GO:1900076	SNX5 GRB10 GRB14
0.194113	2	37	12.9707	Negative regulation of cellular response to insulin stimulus	http://amigo.geneontology.org/amigo/term/GO:1900077	GRB10 GRB14
0.194113	1	3	79.986	Regulation of glial cell-derived neurotrophic factor production	http://amigo.geneontology.org/amigo/term/GO:1900166	DRD2
0.194113	1	3	79.986	Positive regulation of glial cell-derived neurotrophic factor production	http://amigo.geneontology.org/amigo/term/GO:1900168	DRD2
0.194113	13	1208	2.58233	Carbohydrate derivative metabolic process	http://amigo.geneontology.org/amigo/term/GO:1901135	PRTFDC1 ARSB KYNU ESYT2 GPAM MACROD1 GALNT1 KIT GUCY1A1 CRYL1 TPST1 PDE7B TMSB4X
0.194113	1	3	79.986	Regulation of odontoblast differentiation	http://amigo.geneontology.org/amigo/term/GO:1901329	CEBPB
0.194113	12	1231	2.33915	Response to nitrogen compound	http://amigo.geneontology.org/amigo/term/GO:1901698	RHBDD2 SNX5 GRB10 GRB14 KYNU DRD2 COLEC12 NSG2 CEBPB PDE3A RNLS COL4A1
0.194113	9	772	2.79744	Cellular response to nitrogen compound	http://amigo.geneontology.org/amigo/term/GO:1901699	SNX5 GRB10 GRB14 DRD2 COLEC12 NSG2 CEBPB PDE3A COL4A1
0.194113	15	1832	1.96472	Response to oxygen-containing compound	http://amigo.geneontology.org/amigo/term/GO:1901700	SNX5 GRB10 SOD2 GRB14 KYNU GPAM CXCL6 GCH1 DRD2 COLEC12 NSG2 CEBPB PDE3A RNLS COL4A1
0.194113	12	1313	2.19307	Cellular response to oxygen-containing compound	http://amigo.geneontology.org/amigo/term/GO:1901701	SNX5 GRB10 SOD2 GRB14 CXCL6 GCH1 DRD2 COLEC12 NSG2 CEBPB PDE3A COL4A1
0.194113	15	1896	1.8984	Regulation of intracellular signal transduction	http://amigo.geneontology.org/amigo/term/GO:1902531	NCK2 MID1 SOD2 HIP1 RALGPS1 APIP DRD2 CYRIB PSD3 KIT GUCY1A1 ARHGAP42 PDE3A RALGAPA2 TMSB4X
0.194113	4	170	5.64607	Negative regulation of supramolecular fiber organization	http://amigo.geneontology.org/amigo/term/GO:1902904	NCK2 MID1 CYRIB TMSB4X
0.194113	5	291	4.12299	Regulation of blood circulation	http://amigo.geneontology.org/amigo/term/GO:1903522	GCH1 DRD2 CACNA1C ARHGAP42 RNLS
0.194113	1	3	79.986	Regulation of small intestine smooth muscle contraction	http://amigo.geneontology.org/amigo/term/GO:1904347	KIT
0.194113	1	3	79.986	Positive regulation of small intestine smooth muscle contraction	http://amigo.geneontology.org/amigo/term/GO:1904349	KIT
0.194113	1	3	79.986	Negative regulation of vascular associated smooth muscle contraction	http://amigo.geneontology.org/amigo/term/GO:1904694	ARHGAP42
0.194113	2	24	19.9965	Negative regulation of vascular associated smooth muscle cell proliferation	http://amigo.geneontology.org/amigo/term/GO:1904706	SOD2 TAFA5
0.194113	2	28	17.1398	Vascular associated smooth muscle cell migration	http://amigo.geneontology.org/amigo/term/GO:1904738	GRB10 TAFA5
0.194113	2	15	31.9944	Regulation of vascular associated smooth muscle cell differentiation	http://amigo.geneontology.org/amigo/term/GO:1905063	SOD2 KIT
0.194113	1	3	79.986	Regulation of proton-transporting ATP synthase activity, rotational mechanism	http://amigo.geneontology.org/amigo/term/GO:1905271	TMSB4X
0.194113	1	3	79.986	Positive regulation of proton-transporting ATP synthase activity, rotational mechanism	http://amigo.geneontology.org/amigo/term/GO:1905273	TMSB4X
0.194113	1	3	79.986	Vascular associated smooth muscle cell differentiation involved in phenotypic switching	http://amigo.geneontology.org/amigo/term/GO:1905420	SOD2
0.194113	1	3	79.986	Regulation of cell differentiation involved in phenotypic switching	http://amigo.geneontology.org/amigo/term/GO:1905915	SOD2
0.194113	1	3	79.986	Regulation of vascular associated smooth muscle cell differentiation involved in phenotypic switching	http://amigo.geneontology.org/amigo/term/GO:1905930	SOD2
0.194113	1	3	79.986	Small intestine smooth muscle contraction	http://amigo.geneontology.org/amigo/term/GO:1990770	KIT
0.194113	1	3	79.986	Positive regulation of sodium-dependent phosphate transport	http://amigo.geneontology.org/amigo/term/GO:2000120	CEBPB
0.194113	10	1010	2.37582	Regulation of cell motility	http://amigo.geneontology.org/amigo/term/GO:2000145	SOD2 ARSB ACVR1 DOCK10 DRD2 CYRIB KIT MCC TMSB4X TAFA5
0.194113	1	3	79.986	Positive regulation of platelet-derived growth factor receptor-beta signaling pathway	http://amigo.geneontology.org/amigo/term/GO:2000588	HIP1
