# Supplementary material for: Upregulated CEMIP promotes intervertebral disc degeneration via AP‐1‐mediated change in chromatin accessibility
Source: Clin Transl Med. 2025 May 21;15(5):e70322. doi: 10.1002/ctm2.70322 (PMC12095184; doi:10.1002/ctm2.70322)
Supplement: Supplementary file 3 — Supporting information [file CTM2-15-e70322-s004.xlsx]

## Sheet: RNA Up
Enrichment.FDR	nGenes	Pathway.Genes	Fold.Enrichment	Pathway	URL	Genes
2.16e-13	27	450	7.77136	Extracellular matrix organization	http://amigo.geneontology.org/amigo/term/GO:0030198	TNFRSF1B ADAMTS6 COL5A3 ADAMTS2 MMP2 CRISPLD2 ENG COL1A1 FN1 TGFBI POSTN ADAMTS7 SULF1 THBS1 ITGA9 P4HA3 MMP14 ADAMTS4 COL6A3 PTX3 TNXB NTNG2 MMP1 PDGFA MFAP5 ITGB3 MMP28
2.16e-13	27	451	7.75413	Extracellular structure organization	http://amigo.geneontology.org/amigo/term/GO:0043062	TNFRSF1B ADAMTS6 COL5A3 ADAMTS2 MMP2 CRISPLD2 ENG COL1A1 FN1 TGFBI POSTN ADAMTS7 SULF1 THBS1 ITGA9 P4HA3 MMP14 ADAMTS4 COL6A3 PTX3 TNXB NTNG2 MMP1 PDGFA MFAP5 ITGB3 MMP28
2.16e-13	27	454	7.70289	External encapsulating structure organization	http://amigo.geneontology.org/amigo/term/GO:0045229	TNFRSF1B ADAMTS6 COL5A3 ADAMTS2 MMP2 CRISPLD2 ENG COL1A1 FN1 TGFBI POSTN ADAMTS7 SULF1 THBS1 ITGA9 P4HA3 MMP14 ADAMTS4 COL6A3 PTX3 TNXB NTNG2 MMP1 PDGFA MFAP5 ITGB3 MMP28
4.25e-11	44	1590	3.58428	Cell migration	http://amigo.geneontology.org/amigo/term/GO:0016477	SNAI2 LIMA1 NTN1 CEMIP PLAT MEOX2 ENG COL1A1 RIPOR2 FN1 SATB2 TEK GLIPR2 TNFAIP6 CXCL6 CCR7 DOCK4 RIPK3 POSTN PRR5L ENPP2 SULF1 THBS1 LEF1 SINHCAF NTRK3 IGFBP3 ADRA2A EPS8 SPOCK1 GJA1 LRP8 MMP14 NKX6-1 GDNF PODN CMKLR1 CD248 TACSTD2 NTNG2 MMP1 PDGFA ITGB3 MMP28
4.25e-11	34	946	4.65515	Regulation of cell migration	http://amigo.geneontology.org/amigo/term/GO:0030334	SNAI2 NTN1 CEMIP MEOX2 ENG COL1A1 RIPOR2 FN1 TEK GLIPR2 TNFAIP6 CCR7 DOCK4 RIPK3 POSTN PRR5L ENPP2 SULF1 THBS1 LEF1 SINHCAF NTRK3 IGFBP3 ADRA2A GJA1 MMP14 NKX6-1 PODN CMKLR1 TACSTD2 NTNG2 PDGFA ITGB3 MMP28
2.04e-10	25	527	6.14434	Skeletal system development	http://amigo.geneontology.org/amigo/term/GO:0001501	SNAI2 RARB MMP2 PTHLH SFRP4 ENG COL1A1 EFEMP1 PRRX1 PAPPA2 SATB2 TEK KIAA1217 TGFBI FST TBX3 ADAMTS7 SULF1 GJA1 MMP14 ADAMTS4 SHOX2 CYTL1 CMKLR1 SOX11
2.04e-10	48	1982	3.13678	Locomotion	http://amigo.geneontology.org/amigo/term/GO:0040011	SNAI2 LIMA1 NTN1 NOTCH3 CEMIP PLAT MEOX2 ENG COL1A1 NECTIN1 RIPOR2 FN1 SATB2 TEK GLIPR2 TNFAIP6 CXCL6 CCR7 DOCK4 RIPK3 POSTN PRR5L ENPP2 SULF1 THBS1 LEF1 SINHCAF NTRK3 IGFBP3 ADRA2A EPS8 SPOCK1 GJA1 LRP8 MMP14 NKX6-1 GDNF EMB PODN CMKLR1 CD248 BDNF TACSTD2 NTNG2 MMP1 PDGFA ITGB3 MMP28
2.04e-10	34	1010	4.36017	Regulation of cell motility	http://amigo.geneontology.org/amigo/term/GO:2000145	SNAI2 NTN1 CEMIP MEOX2 ENG COL1A1 RIPOR2 FN1 TEK GLIPR2 TNFAIP6 CCR7 DOCK4 RIPK3 POSTN PRR5L ENPP2 SULF1 THBS1 LEF1 SINHCAF NTRK3 IGFBP3 ADRA2A GJA1 MMP14 NKX6-1 PODN CMKLR1 TACSTD2 NTNG2 PDGFA ITGB3 MMP28
2.39e-10	35	1092	4.15137	Regulation of cellular component movement	http://amigo.geneontology.org/amigo/term/GO:0051270	SNAI2 NTN1 CEMIP MEOX2 ENG COL1A1 RIPOR2 FN1 TEK GLIPR2 TNFAIP6 CCR7 DOCK4 RIPK3 POSTN PRR5L ENPP2 SULF1 THBS1 LEF1 SINHCAF NTRK3 IGFBP3 ADRA2A CACNA1C GJA1 MMP14 NKX6-1 PODN CMKLR1 TACSTD2 NTNG2 PDGFA ITGB3 MMP28
4.3e-10	34	1056	4.17024	Regulation of locomotion	http://amigo.geneontology.org/amigo/term/GO:0040012	SNAI2 NTN1 CEMIP MEOX2 ENG COL1A1 RIPOR2 FN1 TEK GLIPR2 TNFAIP6 CCR7 DOCK4 RIPK3 POSTN PRR5L ENPP2 SULF1 THBS1 LEF1 SINHCAF NTRK3 IGFBP3 ADRA2A GJA1 MMP14 NKX6-1 PODN CMKLR1 TACSTD2 NTNG2 PDGFA ITGB3 MMP28
7.91e-10	44	1776	3.2089	Cell motility	http://amigo.geneontology.org/amigo/term/GO:0048870	SNAI2 LIMA1 NTN1 CEMIP PLAT MEOX2 ENG COL1A1 RIPOR2 FN1 SATB2 TEK GLIPR2 TNFAIP6 CXCL6 CCR7 DOCK4 RIPK3 POSTN PRR5L ENPP2 SULF1 THBS1 LEF1 SINHCAF NTRK3 IGFBP3 ADRA2A EPS8 SPOCK1 GJA1 LRP8 MMP14 NKX6-1 GDNF PODN CMKLR1 CD248 TACSTD2 NTNG2 MMP1 PDGFA ITGB3 MMP28
7.91e-10	44	1776	3.2089	Localization of cell	http://amigo.geneontology.org/amigo/term/GO:0051674	SNAI2 LIMA1 NTN1 CEMIP PLAT MEOX2 ENG COL1A1 RIPOR2 FN1 SATB2 TEK GLIPR2 TNFAIP6 CXCL6 CCR7 DOCK4 RIPK3 POSTN PRR5L ENPP2 SULF1 THBS1 LEF1 SINHCAF NTRK3 IGFBP3 ADRA2A EPS8 SPOCK1 GJA1 LRP8 MMP14 NKX6-1 GDNF PODN CMKLR1 CD248 TACSTD2 NTNG2 MMP1 PDGFA ITGB3 MMP28
8.81e-10	34	1094	4.02539	Tube development	http://amigo.geneontology.org/amigo/term/GO:0035295	HSPB6 NTN1 RARB ARG2 ADAMTS2 MMP2 CRISPLD2 MEOX2 SLC1A1 ENG FN1 PRRX1 HSD11B1 TEK TGFBI TBX3 HEY2 ENPP2 SULF1 THBS1 LEF1 GJA1 MMP14 DACT2 ANPEP ANGPTL4 GDNF SHOX2 HEG1 SOX11 EPGN TACSTD2 PDGFA ITGB3
8.75e-09	33	1127	3.79259	Circulatory system development	http://amigo.geneontology.org/amigo/term/GO:0072359	HSPB6 SNAI2 TNFRSF1B ADAMTS6 DLX3 RARB MMP2 MEOX2 SLC1A1 ENG COL1A1 FN1 PRRX1 TEK TGFBI TBX3 HEY2 ENPP2 SULF1 THBS1 LEF1 NTRK3 CACNA1C GJA1 MMP14 ANPEP ANGPTL4 SHOX2 HEG1 SOX11 EPGN PDGFA ITGB3
9.39e-09	33	1133	3.77251	Animal organ morphogenesis	http://amigo.geneontology.org/amigo/term/GO:0009887	SNAI2 DLX3 NTN1 RARB MMP2 LFNG SFRP4 SLC1A1 ENG COL1A1 NECTIN1 RIPOR2 EFEMP1 PRRX1 PAPPA2 SATB2 TEK FST TBX3 HEY2 SULF1 LEF1 MMP14 NKX6-1 GDNF SHOX2 HEG1 SOX11 ALDH1A3 TACSTD2 NTNG2 PDGFA MFAP5
1.11e-08	44	1940	2.93763	Negative regulation of response to stimulus	http://amigo.geneontology.org/amigo/term/GO:0048585	GPRC5A SNAI2 TNFRSF1B EYA2 NTN1 NOTCH3 ARG2 PTHLH IRAK3 HOMER2 PLAT LFNG SFRP4 ENG RIPOR2 TEK DUSP4 TNFAIP6 ADCY4 FST PRR5L HEY2 TLR4 SULF1 THBS1 IGFBP4 IGFBP3 IGFBP1 HTR7 ADRA2A GJA1 UCHL1 MMP14 DACT2 ADCY1 GDNF HEG1 RNF152 BDNF RTKN2 EPGN RTN4RL1 PDGFA MMP28
2.55e-08	33	1183	3.61306	Anatomical structure formation involved in morphogenesis	http://amigo.geneontology.org/amigo/term/GO:0048646	HSPB6 SNAI2 EYA2 MMP2 LFNG MEOX2 SLC1A1 ENG COL1A1 NECTIN1 RIPOR2 FN1 TEK TGFBI DUSP4 TBX3 HEY2 ENPP2 SULF1 THBS1 LEF1 KCNH1 GJA1 LRP8 MMP14 ANPEP ANGPTL4 GDNF SOX11 EPGN ALDH1A3 PDGFA ITGB3
6.42e-08	25	717	4.51613	Blood vessel development	http://amigo.geneontology.org/amigo/term/GO:0001568	HSPB6 ADAMTS6 DLX3 MMP2 MEOX2 SLC1A1 ENG COL1A1 FN1 PRRX1 TEK TGFBI TBX3 HEY2 ENPP2 SULF1 THBS1 LEF1 MMP14 ANPEP ANGPTL4 HEG1 EPGN PDGFA ITGB3
1.08e-07	23	622	4.78943	Embryonic morphogenesis	http://amigo.geneontology.org/amigo/term/GO:0048598	EYA2 NTN1 RARB MMP2 ENG RIPOR2 EFEMP1 FN1 PRRX1 SATB2 DUSP4 TBX3 SULF1 LEF1 CACNA1C GJA1 MMP14 GDNF SHOX2 SOX11 ALDH1A3 MFAP5 ITGB3
1.38e-07	25	748	4.32897	Vasculature development	http://amigo.geneontology.org/amigo/term/GO:0001944	HSPB6 ADAMTS6 DLX3 MMP2 MEOX2 SLC1A1 ENG COL1A1 FN1 PRRX1 TEK TGFBI TBX3 HEY2 ENPP2 SULF1 THBS1 LEF1 MMP14 ANPEP ANGPTL4 HEG1 EPGN PDGFA ITGB3
1.84e-07	27	886	3.94708	Tube morphogenesis	http://amigo.geneontology.org/amigo/term/GO:0035239	HSPB6 NTN1 MMP2 MEOX2 SLC1A1 ENG FN1 PRRX1 TEK TGFBI TBX3 HEY2 ENPP2 SULF1 THBS1 LEF1 MMP14 ANPEP ANGPTL4 GDNF SHOX2 HEG1 SOX11 EPGN TACSTD2 PDGFA ITGB3
1.84e-07	40	1817	2.85135	Regulation of cell population proliferation	http://amigo.geneontology.org/amigo/term/GO:0042127	SNAI2 TNFRSF1B PTPRN NTN1 RARB ARG2 MMP2 PTHLH SFRP4 ENG IL26 RIPOR2 FN1 PRRX1 TEK RIPK3 TBX3 HEY2 TLR4 LRRC32 SULF1 THBS1 LEF1 SINHCAF SSTR1 NTRK3 KCNH1 IGFBP3 PTGES ADRA2A GJA1 GDNF SHOX2 PODN CD248 SOX11 RTKN2 EPGN PDGFA ITGB3
2.66e-07	30	1102	3.52603	Embryo development	http://amigo.geneontology.org/amigo/term/GO:0009790	EYA2 NTN1 RARB MMP2 LFNG MEOX2 ENG COL1A1 RIPOR2 EFEMP1 FN1 PRRX1 SATB2 KIAA1217 DUSP4 TBX3 HEY2 SULF1 LEF1 CACNA1C GJA1 MMP14 GDNF SHOX2 HEG1 SOX11 ALDH1A3 PDGFA MFAP5 ITGB3
7.61e-07	21	581	4.68154	Positive regulation of cell motility	http://amigo.geneontology.org/amigo/term/GO:2000147	SNAI2 NTN1 CEMIP COL1A1 RIPOR2 FN1 TEK GLIPR2 TNFAIP6 CCR7 DOCK4 POSTN ENPP2 THBS1 LEF1 NTRK3 ADRA2A MMP14 CMKLR1 PDGFA ITGB3
9.43e-07	36	1614	2.88898	Positive regulation of multicellular organismal process	http://amigo.geneontology.org/amigo/term/GO:0051240	HSPB6 TNFRSF1B NTN1 IRAK3 SYNDIG1 SLC1A1 ENG COL1A1 IL26 FN1 TEK GLIPR2 G0S2 CCR7 KRT17 POSTN FST HEY2 TLR4 SULF1 THBS1 LEF1 ADRA2A GJA1 LRP8 MMP14 NKX6-1 ANGPTL4 GDNF SHOX2 HEG1 CMKLR1 BDNF SOX11 PENK CADM1
1.06e-06	21	595	4.57139	Positive regulation of cellular component movement	http://amigo.geneontology.org/amigo/term/GO:0051272	SNAI2 NTN1 CEMIP COL1A1 RIPOR2 FN1 TEK GLIPR2 TNFAIP6 CCR7 DOCK4 POSTN ENPP2 THBS1 LEF1 NTRK3 ADRA2A MMP14 CMKLR1 PDGFA ITGB3
1.09e-06	21	597	4.55608	Positive regulation of locomotion	http://amigo.geneontology.org/amigo/term/GO:0040017	SNAI2 NTN1 CEMIP COL1A1 RIPOR2 FN1 TEK GLIPR2 TNFAIP6 CCR7 DOCK4 POSTN ENPP2 THBS1 LEF1 NTRK3 ADRA2A MMP14 CMKLR1 PDGFA ITGB3
1.09e-06	29	1111	3.38088	Negative regulation of multicellular organismal process	http://amigo.geneontology.org/amigo/term/GO:0051241	SNAI2 TNFRSF1B NTN1 RARB ARG2 PTHLH IRAK3 HOMER2 PLAT MEOX2 EFEMP1 FN1 TEK CCR7 DOCK4 HEY2 ADAMTS7 TLR4 LRRC32 SULF1 THBS1 LEF1 NTRK3 GJA1 NKX6-1 CMKLR1 SOX11 TACSTD2 PDGFA
1.63e-06	20	556	4.65909	Positive regulation of cell migration	http://amigo.geneontology.org/amigo/term/GO:0030335	SNAI2 CEMIP COL1A1 RIPOR2 FN1 TEK GLIPR2 TNFAIP6 CCR7 DOCK4 POSTN ENPP2 THBS1 LEF1 NTRK3 ADRA2A MMP14 CMKLR1 PDGFA ITGB3
2.59e-06	17	409	5.38359	Epithelial cell proliferation	http://amigo.geneontology.org/amigo/term/GO:0050673	SNAI2 PTPRN ENG IL26 TEK FST TLR4 SULF1 THBS1 IGFBP4 IGFBP3 GJA1 MMP14 NKX6-1 SOX11 EPGN ITGB3
2.75e-06	21	635	4.28343	Blood vessel morphogenesis	http://amigo.geneontology.org/amigo/term/GO:0048514	HSPB6 MMP2 MEOX2 SLC1A1 ENG FN1 PRRX1 TEK TGFBI HEY2 ENPP2 SULF1 THBS1 LEF1 MMP14 ANPEP ANGPTL4 HEG1 EPGN PDGFA ITGB3
3.73e-06	35	1639	2.76589	Cell adhesion	http://amigo.geneontology.org/amigo/term/GO:0007155	SNAI2 ARHGAP6 NTN1 APBB1IP COL5A3 ARG2 EPDR1 ENG COL1A1 NRXN2 NECTIN1 RIPOR2 FN1 TEK TGFBI TNFAIP6 CCR7 EMILIN2 POSTN LYVE1 LRRC32 THBS1 LEF1 ITGA9 SPOCK1 MMP14 COL6A3 DACT2 TNXB EMB NINJ2 CADM1 TACSTD2 NTNG2 ITGB3
3.87e-06	23	775	3.8439	Cell morphogenesis involved in differentiation	http://amigo.geneontology.org/amigo/term/GO:0000904	NTN1 NOTCH3 SLC1A3 NECTIN1 RIPOR2 FN1 TEK POSTN HECW2 LEF1 UCHL1 LRP8 NKX6-1 DACT2 ADCY1 GDNF SHOX2 EMB HEG1 BDNF TACSTD2 NTNG2 ITGB3
3.9e-06	35	1646	2.75413	Biological adhesion	http://amigo.geneontology.org/amigo/term/GO:0022610	SNAI2 ARHGAP6 NTN1 APBB1IP COL5A3 ARG2 EPDR1 ENG COL1A1 NRXN2 NECTIN1 RIPOR2 FN1 TEK TGFBI TNFAIP6 CCR7 EMILIN2 POSTN LYVE1 LRRC32 THBS1 LEF1 ITGA9 SPOCK1 MMP14 COL6A3 DACT2 TNXB EMB NINJ2 CADM1 TACSTD2 NTNG2 ITGB3
4.51e-06	36	1738	2.68286	Regulation of cell differentiation	http://amigo.geneontology.org/amigo/term/GO:0045595	SNAI2 TNFRSF1B NTN1 RARB PTHLH MEDAG SFRP4 ENG COL1A1 RIPOR2 EFEMP1 FN1 GLIPR2 POSTN FST TBX3 LMO2 HEY2 ADAMTS7 TLR4 THBS1 LEF1 SINHCAF NTRK3 IGFBP3 GJA1 LRP8 MMP14 NKX6-1 GDNF SHOX2 CMKLR1 BDNF SOX11 TACSTD2 ITGB3
4.98e-06	16	381	5.43927	Cell-substrate adhesion	http://amigo.geneontology.org/amigo/term/GO:0031589	ARHGAP6 COL5A3 EPDR1 COL1A1 FN1 TEK CCR7 POSTN LYVE1 THBS1 SPOCK1 MMP14 TNXB TACSTD2 NTNG2 ITGB3
5.46e-06	32	1438	2.88229	Regulation of multicellular organismal development	http://amigo.geneontology.org/amigo/term/GO:2000026	HSPB6 SNAI2 TNFRSF1B NTN1 RARB PTHLH SYNDIG1 SFRP4 ENG EFEMP1 FN1 TEK KRT17 FST TBX3 HEY2 ADAMTS7 TLR4 ENPP2 SULF1 THBS1 LEF1 NTRK3 GJA1 LRP8 MMP14 NKX6-1 ANGPTL4 GDNF SHOX2 BDNF SOX11
5.87e-06	12	202	7.69442	Cartilage development	http://amigo.geneontology.org/amigo/term/GO:0051216	SNAI2 RARB PTHLH COL1A1 EFEMP1 PRRX1 SATB2 TGFBI ADAMTS7 SULF1 SHOX2 CYTL1
6.27e-06	31	1373	2.9244	Positive regulation of developmental process	http://amigo.geneontology.org/amigo/term/GO:0051094	HSPB6 TNFRSF1B NTN1 ARG2 SYNDIG1 MEDAG SFRP4 ENG COL1A1 RIPOR2 FN1 TEK GLIPR2 KRT17 FST HEY2 ENPP2 THBS1 LEF1 IGFBP3 GJA1 LRP8 MMP14 NKX6-1 ANGPTL4 GDNF SHOX2 CMKLR1 BDNF SOX11 TACSTD2
7.06e-06	27	1085	3.22315	Cell morphogenesis	http://amigo.geneontology.org/amigo/term/GO:0000902	NTN1 NOTCH3 SLC1A3 NECTIN1 RIPOR2 FN1 TEK POSTN ENPP2 HECW2 LEF1 EPS8 GJA1 UCHL1 FGD5 LRP8 NKX6-1 DACT2 ADCY1 GDNF SHOX2 EMB HEG1 BDNF TACSTD2 NTNG2 ITGB3
1.03e-05	17	460	4.78671	Embryonic organ development	http://amigo.geneontology.org/amigo/term/GO:0048568	NTN1 RARB ENG RIPOR2 EFEMP1 PRRX1 SATB2 TBX3 HEY2 LEF1 MMP14 GDNF SHOX2 SOX11 ALDH1A3 PDGFA MFAP5
1.32e-05	27	1122	3.11686	Enzyme linked receptor protein signaling pathway	http://amigo.geneontology.org/amigo/term/GO:0007167	GPRC5A MMP2 PLAT SFRP4 ENG COL1A1 EFEMP1 POLR1G LTBP2 TEK FST LRRC32 SULF1 THBS1 LEF1 NTRK3 IGFBP4 IGFBP3 IGFBP1 ADRA2A RBPMS DACT2 BDNF SOX11 EPGN PDGFA ITGB3
1.38e-05	12	221	7.03291	Regulation of cell junction assembly	http://amigo.geneontology.org/amigo/term/GO:1901888	SNAI2 ARHGAP6 NTN1 SYNDIG1 NECTIN1 TEK THBS1 NTRK3 GJA1 MMP14 BDNF NTNG2
1.74e-05	9	111	10.5018	Chondrocyte differentiation	http://amigo.geneontology.org/amigo/term/GO:0002062	SNAI2 RARB PTHLH EFEMP1 TGFBI ADAMTS7 SULF1 SHOX2 CYTL1
2.04e-05	32	1537	2.69663	Negative regulation of cell communication	http://amigo.geneontology.org/amigo/term/GO:0010648	GPRC5A SNAI2 EYA2 NTN1 NOTCH3 IRAK3 HOMER2 LFNG SFRP4 ENG RIPOR2 DUSP4 FST PRR5L HEY2 TLR4 SULF1 THBS1 IGFBP4 IGFBP3 IGFBP1 ADRA2A GJA1 UCHL1 MMP14 DACT2 GDNF HEG1 RNF152 BDNF RTKN2 EPGN
2.04e-05	14	325	5.57944	Negative regulation of cell adhesion	http://amigo.geneontology.org/amigo/term/GO:0007162	SNAI2 ARHGAP6 ARG2 COL1A1 RIPOR2 TGFBI POSTN LRRC32 THBS1 LEF1 SPOCK1 MMP14 DACT2 TACSTD2
2.04e-05	32	1540	2.69138	Negative regulation of signaling	http://amigo.geneontology.org/amigo/term/GO:0023057	GPRC5A SNAI2 EYA2 NTN1 NOTCH3 IRAK3 HOMER2 LFNG SFRP4 ENG RIPOR2 DUSP4 FST PRR5L HEY2 TLR4 SULF1 THBS1 IGFBP4 IGFBP3 IGFBP1 ADRA2A GJA1 UCHL1 MMP14 DACT2 GDNF HEG1 RNF152 BDNF RTKN2 EPGN
2.45e-05	36	1885	2.47364	Cell-cell signaling	http://amigo.geneontology.org/amigo/term/GO:0007267	SNAI2 TNFRSF1B PTPRN SLC1A3 PTHLH PLAT GRIN2D NPTX2 SFRP4 SLC1A1 COL1A1 NRXN2 IL26 TEK TNFAIP6 CXCL6 TBX3 SULF1 CYP19A1 LEF1 IGFBP4 IGFBP1 PTGES HTR7 ADRA2A CACNA1C GJA1 LRP8 NKX6-1 ADCY1 GDNF BDNF SOX11 PENK NTNG2 PDGFA
3.04e-05	30	1411	2.75385	Negative regulation of signal transduction	http://amigo.geneontology.org/amigo/term/GO:0009968	GPRC5A SNAI2 EYA2 NTN1 NOTCH3 IRAK3 HOMER2 LFNG SFRP4 ENG RIPOR2 DUSP4 FST PRR5L HEY2 TLR4 SULF1 THBS1 IGFBP4 IGFBP3 IGFBP1 UCHL1 MMP14 DACT2 GDNF HEG1 RNF152 BDNF RTKN2 EPGN
3.1e-05	24	962	3.23134	Negative regulation of developmental process	http://amigo.geneontology.org/amigo/term/GO:0051093	SNAI2 NTN1 RARB PTHLH EFEMP1 TEK POSTN FST TBX3 HEY2 ADAMTS7 TLR4 SULF1 THBS1 LEF1 SINHCAF NTRK3 GJA1 NKX6-1 BDNF SOX11 TACSTD2 RTN4RL1 ITGB3
3.15e-05	21	757	3.5931	Cell junction organization	http://amigo.geneontology.org/amigo/term/GO:0034330	SNAI2 ARHGAP6 NTN1 SYNDIG1 SLC1A1 NRXN2 NECTIN1 FN1 TEK THBS1 NTRK3 GJA1 LRP8 MMP14 GDNF HEG1 BDNF CADM1 KRT14 NTNG2 ELFN1
3.94e-05	12	248	6.26723	Cell-matrix adhesion	http://amigo.geneontology.org/amigo/term/GO:0007160	ARHGAP6 COL5A3 EPDR1 FN1 TEK CCR7 POSTN LYVE1 THBS1 MMP14 TNXB ITGB3
4.38e-05	34	1769	2.48941	Response to endogenous stimulus	http://amigo.geneontology.org/amigo/term/GO:0009719	SNAI2 PTPRN RARB SLC1A3 MMP2 SFRP4 SLC1A1 ENG COL1A1 LTBP2 TEK CCR7 ADCY4 POSTN FST LMO2 ADAMTS7 TLR4 LRRC32 SULF1 THBS1 LEF1 SSTR1 NTRK3 IGFBP1 HTR7 ADRA2A GJA1 MMP14 NKX6-1 ADCY1 BDNF SOX11 PENK
4.6e-05	16	463	4.47595	Cell junction assembly	http://amigo.geneontology.org/amigo/term/GO:0034329	SNAI2 ARHGAP6 NTN1 SYNDIG1 NRXN2 NECTIN1 FN1 TEK THBS1 NTRK3 GJA1 MMP14 HEG1 BDNF KRT14 NTNG2
4.71e-05	7	65	13.9486	Negative regulation of cell-substrate adhesion	http://amigo.geneontology.org/amigo/term/GO:0010812	ARHGAP6 COL1A1 POSTN THBS1 SPOCK1 MMP14 TACSTD2
4.85e-05	20	715	3.62301	Tissue morphogenesis	http://amigo.geneontology.org/amigo/term/GO:0048729	SNAI2 EYA2 NTN1 ENG KRT17 FST TBX3 HEY2 SULF1 LEF1 GJA1 MMP14 GDNF SHOX2 HEG1 SOX11 ALDH1A3 TACSTD2 PDGFA ITGB3
5.44e-05	13	307	5.48468	Embryonic organ morphogenesis	http://amigo.geneontology.org/amigo/term/GO:0048562	NTN1 RARB ENG RIPOR2 EFEMP1 PRRX1 SATB2 TBX3 MMP14 SHOX2 SOX11 ALDH1A3 MFAP5
6.58e-05	12	263	5.90978	Connective tissue development	http://amigo.geneontology.org/amigo/term/GO:0061448	SNAI2 RARB PTHLH COL1A1 EFEMP1 PRRX1 SATB2 TGFBI ADAMTS7 SULF1 SHOX2 CYTL1
7.05e-05	26	1167	2.88568	Regulation of protein phosphorylation	http://amigo.geneontology.org/amigo/term/GO:0001932	GPRC5A IRAK3 CEMIP SLC1A1 ENG FN1 TEK CCR7 RIPK3 ADCY4 CCNJL PRR5L ENPP2 NTRK3 IGFBP3 ADRA2A UCHL1 RBPMS LRP8 ADCY1 TNXB HEG1 BDNF EPGN PDGFA ITGB3
7.31e-05	17	544	4.04759	Angiogenesis	http://amigo.geneontology.org/amigo/term/GO:0001525	HSPB6 MMP2 MEOX2 ENG FN1 TEK TGFBI ENPP2 SULF1 THBS1 LEF1 MMP14 ANPEP ANGPTL4 EPGN PDGFA ITGB3
7.45e-05	5	25	25.9045	Negative regulation of chondrocyte differentiation	http://amigo.geneontology.org/amigo/term/GO:0032331	SNAI2 RARB PTHLH EFEMP1 ADAMTS7
8.44e-05	34	1835	2.39988	Positive regulation of cell communication	http://amigo.geneontology.org/amigo/term/GO:0010647	SLC1A3 GRIN2D SFRP4 SLC1A1 ENG COL1A1 IL26 FN1 PRRX1 TEK GLIPR2 G0S2 CCR7 RIPK3 PRR5L TLR4 SULF1 THBS1 CYP19A1 NTRK3 IGFBP4 IGFBP3 ADRA2A GJA1 RBPMS NKX6-1 ADCY1 SHOX2 BDNF SOX11 RTKN2 EPGN PDGFA ITGB3
8.44e-05	6	46	16.8943	Trabecula morphogenesis	http://amigo.geneontology.org/amigo/term/GO:0061383	MMP2 ENG COL1A1 TEK HEY2 HEG1
8.83e-05	33	1757	2.4327	Neurogenesis	http://amigo.geneontology.org/amigo/term/GO:0022008	TNFRSF1B NTN1 NOTCH3 RARB SLC1A3 SLC1A1 NECTIN1 RIPOR2 FN1 PRRX1 SATB2 POSTN HEY2 TLR4 HECW2 LEF1 NTRK3 SPOCK1 GJA1 UCHL1 LRP8 MMP14 NKX6-1 ADCY1 GDNF SHOX2 EMB BDNF SOX11 PENK RTN4RL1 NTNG2 ZNF488
8.83e-05	34	1842	2.39076	Positive regulation of signaling	http://amigo.geneontology.org/amigo/term/GO:0023056	SLC1A3 GRIN2D SFRP4 SLC1A1 ENG COL1A1 IL26 FN1 PRRX1 TEK GLIPR2 G0S2 CCR7 RIPK3 PRR5L TLR4 SULF1 THBS1 CYP19A1 NTRK3 IGFBP4 IGFBP3 ADRA2A GJA1 RBPMS NKX6-1 ADCY1 SHOX2 BDNF SOX11 RTKN2 EPGN PDGFA ITGB3
8.83e-05	30	1505	2.58185	Cellular response to endogenous stimulus	http://amigo.geneontology.org/amigo/term/GO:0071495	SNAI2 RARB SLC1A3 MMP2 SFRP4 SLC1A1 ENG COL1A1 LTBP2 ADCY4 POSTN FST LMO2 ADAMTS7 TLR4 LRRC32 SULF1 THBS1 LEF1 SSTR1 NTRK3 IGFBP1 HTR7 ADRA2A GJA1 NKX6-1 ADCY1 BDNF SOX11 PENK
9.48e-05	24	1042	2.98325	Positive regulation of cell population proliferation	http://amigo.geneontology.org/amigo/term/GO:0008284	PTPRN NTN1 MMP2 PTHLH FN1 PRRX1 TEK TBX3 HEY2 TLR4 THBS1 LEF1 SINHCAF NTRK3 ADRA2A GJA1 GDNF SHOX2 CD248 SOX11 RTKN2 EPGN PDGFA ITGB3
0.000101531	11	230	6.19457	Skeletal system morphogenesis	http://amigo.geneontology.org/amigo/term/GO:0048705	RARB MMP2 SFRP4 COL1A1 PRRX1 PAPPA2 SATB2 TEK MMP14 SHOX2 SOX11
0.000110804	19	697	3.53075	Regulation of protein kinase activity	http://amigo.geneontology.org/amigo/term/GO:0045859	GPRC5A IRAK3 CEMIP SLC1A1 CCR7 RIPK3 ADCY4 CCNJL NTRK3 ADRA2A UCHL1 LRP8 ADCY1 TNXB HEG1 BDNF EPGN PDGFA ITGB3
0.000113887	19	699	3.52065	Chemotaxis	http://amigo.geneontology.org/amigo/term/GO:0006935	NTN1 NOTCH3 ENG NECTIN1 RIPOR2 CXCL6 CCR7 DOCK4 ENPP2 THBS1 LEF1 NTRK3 GDNF EMB CMKLR1 BDNF PDGFA ITGB3 MMP28
0.000119518	19	702	3.5056	Taxis	http://amigo.geneontology.org/amigo/term/GO:0042330	NTN1 NOTCH3 ENG NECTIN1 RIPOR2 CXCL6 CCR7 DOCK4 ENPP2 THBS1 LEF1 NTRK3 GDNF EMB CMKLR1 BDNF PDGFA ITGB3 MMP28
0.000143562	8	113	9.16975	Collagen metabolic process	http://amigo.geneontology.org/amigo/term/GO:0032963	ADAMTS2 MMP2 ENG COL1A1 MMP14 TNXB MMP1 MMP28
0.000174689	19	722	3.40849	Cellular response to growth factor stimulus	http://amigo.geneontology.org/amigo/term/GO:0071363	SNAI2 TNFRSF1B SFRP4 ENG COL1A1 LTBP2 POSTN FST ADAMTS7 LRRC32 SULF1 THBS1 LEF1 NTRK3 LRP8 BDNF SOX11 PENK ITGB3
0.00018907	5	31	20.8908	Negative regulation of cartilage development	http://amigo.geneontology.org/amigo/term/GO:0061037	SNAI2 RARB PTHLH EFEMP1 ADAMTS7
0.000205384	6	55	14.1298	Regulation of chondrocyte differentiation	http://amigo.geneontology.org/amigo/term/GO:0032330	SNAI2 RARB PTHLH EFEMP1 ADAMTS7 SHOX2
0.000219588	28	1421	2.55217	Epithelium development	http://amigo.geneontology.org/amigo/term/GO:0060429	SNAI2 DLX3 NTN1 RARB ARG2 LFNG SFRP4 MEOX2 ENG RIPOR2 KRT17 KRT34 FST TBX3 HEY2 SULF1 LEF1 GJA1 MMP14 NKX6-1 DACT2 GDNF HEG1 SOX11 ALDH1A3 TACSTD2 KRT14 PDGFA
0.000230733	14	417	4.34848	Positive regulation of protein kinase activity	http://amigo.geneontology.org/amigo/term/GO:0045860	GPRC5A CEMIP SLC1A1 CCR7 RIPK3 ADCY4 NTRK3 ADRA2A LRP8 ADCY1 BDNF EPGN PDGFA ITGB3
0.000235105	8	122	8.49329	Cardiac chamber morphogenesis	http://amigo.geneontology.org/amigo/term/GO:0003206	RARB ENG TEK TBX3 HEY2 SHOX2 HEG1 SOX11
0.000240082	23	1034	2.88107	Response to organic cyclic compound	http://amigo.geneontology.org/amigo/term/GO:0014070	ABCB4 SNAI2 PTPRN SLC1A3 IRAK3 HOMER2 SLC1A1 ENG COL1A1 TEK POSTN THBS1 CYP19A1 LEF1 SSTR1 NTRK3 PTGES HTR7 GJA1 LRP8 MMP14 ADCY1 PENK
0.000255484	27	1355	2.5809	Regulation of phosphorylation	http://amigo.geneontology.org/amigo/term/GO:0042325	GPRC5A IRAK3 CEMIP SLC1A1 ENG FN1 TEK CCR7 RIPK3 ADCY4 CCNJL PRR5L ENPP2 THBS1 NTRK3 IGFBP3 ADRA2A UCHL1 RBPMS LRP8 ADCY1 TNXB HEG1 BDNF EPGN PDGFA ITGB3
0.000255484	8	124	8.3563	Embryonic skeletal system development	http://amigo.geneontology.org/amigo/term/GO:0048706	COL1A1 PRRX1 SATB2 KIAA1217 SULF1 MMP14 SHOX2 SOX11
0.000268269	19	750	3.28124	Response to growth factor	http://amigo.geneontology.org/amigo/term/GO:0070848	SNAI2 TNFRSF1B SFRP4 ENG COL1A1 LTBP2 POSTN FST ADAMTS7 LRRC32 SULF1 THBS1 LEF1 NTRK3 LRP8 BDNF SOX11 PENK ITGB3
0.000274835	9	167	6.98027	Cardiac chamber development	http://amigo.geneontology.org/amigo/term/GO:0003205	ADAMTS6 RARB ENG TEK TBX3 HEY2 SHOX2 HEG1 SOX11
0.000274835	20	824	3.14376	Regulation of kinase activity	http://amigo.geneontology.org/amigo/term/GO:0043549	GPRC5A IRAK3 CEMIP SLC1A1 TEK CCR7 RIPK3 ADCY4 CCNJL NTRK3 ADRA2A UCHL1 LRP8 ADCY1 TNXB HEG1 BDNF EPGN PDGFA ITGB3
0.000274835	21	897	3.0323	Positive regulation of cell differentiation	http://amigo.geneontology.org/amigo/term/GO:0045597	TNFRSF1B NTN1 MEDAG SFRP4 ENG COL1A1 RIPOR2 FN1 GLIPR2 LEF1 IGFBP3 GJA1 LRP8 MMP14 NKX6-1 GDNF SHOX2 CMKLR1 BDNF SOX11 TACSTD2
0.000318181	7	92	9.85499	Roof of mouth development	http://amigo.geneontology.org/amigo/term/GO:0060021	MEOX2 PRRX1 SATB2 TBX3 LRRC32 LEF1 SOX11
0.000340674	10	218	5.94141	Response to mechanical stimulus	http://amigo.geneontology.org/amigo/term/GO:0009612	SLC1A3 ENG COL1A1 NRXN2 RIPOR2 POSTN TLR4 THBS1 GJA1 MMP14
0.000343436	19	767	3.20852	Positive regulation of protein phosphorylation	http://amigo.geneontology.org/amigo/term/GO:0001934	GPRC5A CEMIP SLC1A1 ENG TEK CCR7 RIPK3 ADCY4 PRR5L ENPP2 NTRK3 ADRA2A RBPMS LRP8 ADCY1 BDNF EPGN PDGFA ITGB3
0.000346652	10	219	5.91428	Bone development	http://amigo.geneontology.org/amigo/term/GO:0060348	RARB SFRP4 ENG COL1A1 PAPPA2 TEK SULF1 GJA1 MMP14 SHOX2
0.000359224	17	632	3.484	Circulatory system process	http://amigo.geneontology.org/amigo/term/GO:0003013	SLC38A5 SLC1A3 MEOX2 SLC1A1 ENG SLC16A7 TEK DOCK4 POSTN HEY2 HTR7 ADRA2A CACNA1C GJA1 ANPEP SHOX2 HEG1
0.000367123	10	221	5.86076	Regulation of cell-substrate adhesion	http://amigo.geneontology.org/amigo/term/GO:0010810	ARHGAP6 COL1A1 FN1 TEK CCR7 POSTN THBS1 SPOCK1 MMP14 TACSTD2
0.000371756	15	504	3.85484	Positive regulation of kinase activity	http://amigo.geneontology.org/amigo/term/GO:0033674	GPRC5A CEMIP SLC1A1 TEK CCR7 RIPK3 ADCY4 NTRK3 ADRA2A LRP8 ADCY1 BDNF EPGN PDGFA ITGB3
0.000371756	5	37	17.5031	Embryonic eye morphogenesis	http://amigo.geneontology.org/amigo/term/GO:0048048	RARB EFEMP1 SOX11 ALDH1A3 MFAP5
0.000390318	8	134	7.7327	Formation of primary germ layer	http://amigo.geneontology.org/amigo/term/GO:0001704	EYA2 MMP2 FN1 DUSP4 LEF1 GJA1 MMP14 ITGB3
0.000437542	7	98	9.25162	Bone morphogenesis	http://amigo.geneontology.org/amigo/term/GO:0060349	RARB SFRP4 COL1A1 PAPPA2 TEK MMP14 SHOX2
0.000461079	18	718	3.24709	Response to wounding	http://amigo.geneontology.org/amigo/term/GO:0009611	SLC1A3 PLAT SLC1A1 ENG COL1A1 FN1 POSTN LYVE1 DYSF TLR4 THBS1 NTRK3 ITGA9 ADRA2A GJA1 RTN4RL1 PDGFA ITGB3
0.000461079	20	862	3.00517	Positive regulation of phosphorylation	http://amigo.geneontology.org/amigo/term/GO:0042327	GPRC5A CEMIP SLC1A1 ENG TEK CCR7 RIPK3 ADCY4 PRR5L ENPP2 THBS1 NTRK3 ADRA2A RBPMS LRP8 ADCY1 BDNF EPGN PDGFA ITGB3
0.000461079	18	718	3.24709	Negative regulation of cell differentiation	http://amigo.geneontology.org/amigo/term/GO:0045596	SNAI2 NTN1 RARB PTHLH EFEMP1 POSTN FST TBX3 HEY2 ADAMTS7 TLR4 SINHCAF NTRK3 NKX6-1 BDNF SOX11 TACSTD2 ITGB3
0.00051402	29	1595	2.35496	Regulation of phosphate metabolic process	http://amigo.geneontology.org/amigo/term/GO:0019220	GPRC5A IRAK3 CEMIP SLC1A1 ENG FN1 TEK CCR7 RIPK3 ADCY4 CCNJL PRR5L ENPP2 THBS1 NTRK3 IGFBP3 ADRA2A UCHL1 RBPMS LRP8 CDA ADCY1 TNXB HEG1 BDNF EPGN PDGFA ELFN1 ITGB3
0.00051402	29	1595	2.35496	Regulation of phosphorus metabolic process	http://amigo.geneontology.org/amigo/term/GO:0051174	GPRC5A IRAK3 CEMIP SLC1A1 ENG FN1 TEK CCR7 RIPK3 ADCY4 CCNJL PRR5L ENPP2 THBS1 NTRK3 IGFBP3 ADRA2A UCHL1 RBPMS LRP8 CDA ADCY1 TNXB HEG1 BDNF EPGN PDGFA ELFN1 ITGB3
0.000611352	22	1034	2.7558	Regulation of anatomical structure morphogenesis	http://amigo.geneontology.org/amigo/term/GO:0022603	HSPB6 NTN1 LFNG ENG FN1 TEK POSTN ENPP2 SULF1 THBS1 HECW2 EPS8 GJA1 FGD5 LRP8 ANGPTL4 GDNF SHOX2 BDNF TACSTD2 NTNG2 PDGFA
0.000646356	10	239	5.41936	Mesenchymal cell differentiation	http://amigo.geneontology.org/amigo/term/GO:0048762	SNAI2 ENG COL1A1 FN1 GLIPR2 TBX3 HEY2 LEF1 GDNF SOX11
0.000661059	25	1282	2.52579	Regulation of response to external stimulus	http://amigo.geneontology.org/amigo/term/GO:0032101	SNAI2 TNFRSF1B ARG2 PTHLH IRAK3 PLAT RIPOR2 TEK TNFAIP6 CXCL6 CCR7 ADCY4 TLR4 THBS1 NTRK3 PTGES HTR7 GJA1 LRP8 ADCY1 CMKLR1 CADM1 RTN4RL1 PDGFA MMP28
0.000661059	12	349	4.4535	Regulation of epithelial cell proliferation	http://amigo.geneontology.org/amigo/term/GO:0050678	SNAI2 PTPRN ENG IL26 TEK TLR4 SULF1 THBS1 GJA1 SOX11 EPGN ITGB3
0.000747923	7	108	8.39499	Cardiac septum development	http://amigo.geneontology.org/amigo/term/GO:0003279	ADAMTS6 RARB ENG TBX3 HEY2 HEG1 SOX11
0.000781422	11	299	4.76505	Negative regulation of cell migration	http://amigo.geneontology.org/amigo/term/GO:0030336	MEOX2 ENG RIPOR2 SULF1 THBS1 SINHCAF IGFBP3 GJA1 PODN TACSTD2 MMP28
0.000814975	6	74	10.5018	Regulation of cartilage development	http://amigo.geneontology.org/amigo/term/GO:0061035	SNAI2 RARB PTHLH EFEMP1 ADAMTS7 SHOX2
0.000898054	18	762	3.05959	Transmembrane receptor protein tyrosine kinase signaling pathway	http://amigo.geneontology.org/amigo/term/GO:0007169	GPRC5A MMP2 PLAT COL1A1 EFEMP1 POLR1G TEK SULF1 THBS1 NTRK3 IGFBP4 IGFBP3 IGFBP1 ADRA2A BDNF EPGN PDGFA ITGB3
0.000898054	19	837	2.94018	Regulation of cell adhesion	http://amigo.geneontology.org/amigo/term/GO:0030155	SNAI2 ARHGAP6 APBB1IP ARG2 ENG COL1A1 RIPOR2 FN1 TEK TGFBI CCR7 POSTN LRRC32 THBS1 LEF1 SPOCK1 MMP14 DACT2 TACSTD2
0.000898054	4	23	22.5257	Negative regulation of interleukin-12 production	http://amigo.geneontology.org/amigo/term/GO:0032695	IRAK3 CCR7 THBS1 CMKLR1
0.000898054	4	23	22.5257	Type B pancreatic cell proliferation	http://amigo.geneontology.org/amigo/term/GO:0044342	PTPRN IGFBP4 IGFBP3 NKX6-1
0.000898054	16	620	3.34252	Cell morphogenesis involved in neuron differentiation	http://amigo.geneontology.org/amigo/term/GO:0048667	NTN1 NOTCH3 SLC1A3 NECTIN1 RIPOR2 FN1 HECW2 UCHL1 LRP8 NKX6-1 ADCY1 GDNF SHOX2 EMB BDNF NTNG2
0.000898054	31	1832	2.19171	Response to oxygen-containing compound	http://amigo.geneontology.org/amigo/term/GO:1901700	ABCB4 SNAI2 TNFRSF1B PTPRN SLC1A3 MMP2 IRAK3 HOMER2 SLC1A1 COL1A1 TEK CXCL6 CCR7 RIPK3 ADCY4 POSTN TLR4 THBS1 CYP19A1 SSTR1 NTRK3 IGFBP1 PTGES HTR7 ADRA2A EPS8 GJA1 LRP8 NKX6-1 ADCY1 PENK
0.000974621	27	1489	2.34863	Secretion by cell	http://amigo.geneontology.org/amigo/term/GO:0032940	TNFRSF1B PTPRN CRISPLD2 ENG NRXN2 FN1 QPCT LTBP2 TNFAIP6 TBX3 TLR4 THBS1 CYP19A1 PTGES ADRA2A CACNA1C FRMD4A GJA1 CDA NKX6-1 PTX3 ADCY1 ANPEP GDNF SOX11 PDGFA ITGB3
0.000975183	18	769	3.03174	Negative regulation of cell population proliferation	http://amigo.geneontology.org/amigo/term/GO:0008285	SNAI2 RARB ARG2 PTHLH SFRP4 ENG IL26 RIPOR2 TBX3 LRRC32 SULF1 THBS1 SSTR1 IGFBP3 PTGES GJA1 PODN SOX11
0.000982062	16	627	3.30521	Muscle structure development	http://amigo.geneontology.org/amigo/term/GO:0061061	RARB MEOX2 ENG RIPOR2 TBX3 HEY2 DYSF LEF1 KCNH1 IGFBP3 MMP14 COL6A3 SHOX2 HEG1 BDNF SOX11
0.00101836	17	700	3.14555	Plasma membrane bounded cell projection morphogenesis	http://amigo.geneontology.org/amigo/term/GO:0120039	NTN1 NOTCH3 NECTIN1 FN1 POSTN ENPP2 HECW2 GJA1 UCHL1 LRP8 NKX6-1 ADCY1 GDNF SHOX2 EMB BDNF NTNG2
0.00102466	4	24	21.5871	Trabecula formation	http://amigo.geneontology.org/amigo/term/GO:0060343	MMP2 COL1A1 TEK HEY2
0.00107521	17	704	3.12768	Cell projection morphogenesis	http://amigo.geneontology.org/amigo/term/GO:0048858	NTN1 NOTCH3 NECTIN1 FN1 POSTN ENPP2 HECW2 GJA1 UCHL1 LRP8 NKX6-1 ADCY1 GDNF SHOX2 EMB BDNF NTNG2
0.00107897	9	207	5.63142	Morphogenesis of a branching structure	http://amigo.geneontology.org/amigo/term/GO:0001763	ENG TBX3 SULF1 LEF1 MMP14 GDNF SHOX2 TACSTD2 PDGFA
0.00109481	20	930	2.78543	Regulation of cytokine production	http://amigo.geneontology.org/amigo/term/GO:0001817	SNAI2 TNFRSF1B ARG2 IRAK3 HOMER2 IL26 FN1 CXCL6 CCR7 RIPK3 POSTN TLR4 LRRC32 SULF1 THBS1 LEF1 ADRA2A HEG1 CMKLR1 CADM1
0.00112575	11	316	4.5087	Negative regulation of cell motility	http://amigo.geneontology.org/amigo/term/GO:2000146	MEOX2 ENG RIPOR2 SULF1 THBS1 SINHCAF IGFBP3 GJA1 PODN TACSTD2 MMP28
0.0011329	14	502	3.61219	Leukocyte migration	http://amigo.geneontology.org/amigo/term/GO:0050900	COL1A1 RIPOR2 FN1 TEK CXCL6 CCR7 RIPK3 THBS1 EPS8 MMP14 CMKLR1 MMP1 ITGB3 MMP28
0.0011329	5	49	13.2166	Face development	http://amigo.geneontology.org/amigo/term/GO:0060324	MMP2 CRISPLD2 COL1A1 LEF1 ALDH1A3
0.00113313	12	376	4.1337	Striated muscle tissue development	http://amigo.geneontology.org/amigo/term/GO:0014706	EYA2 RARB MEOX2 ENG RIPOR2 TBX3 HEY2 LEF1 GJA1 SHOX2 HEG1 SOX11
0.00116754	20	937	2.76463	Cytokine production	http://amigo.geneontology.org/amigo/term/GO:0001816	SNAI2 TNFRSF1B ARG2 IRAK3 HOMER2 IL26 FN1 CXCL6 CCR7 RIPK3 POSTN TLR4 LRRC32 SULF1 THBS1 LEF1 ADRA2A HEG1 CMKLR1 CADM1
0.00122818	20	942	2.74995	Positive regulation of phosphorus metabolic process	http://amigo.geneontology.org/amigo/term/GO:0010562	GPRC5A CEMIP SLC1A1 ENG TEK CCR7 RIPK3 ADCY4 PRR5L ENPP2 THBS1 NTRK3 ADRA2A RBPMS LRP8 ADCY1 BDNF EPGN PDGFA ITGB3
0.00122818	20	942	2.74995	Positive regulation of phosphate metabolic process	http://amigo.geneontology.org/amigo/term/GO:0045937	GPRC5A CEMIP SLC1A1 ENG TEK CCR7 RIPK3 ADCY4 PRR5L ENPP2 THBS1 NTRK3 ADRA2A RBPMS LRP8 ADCY1 BDNF EPGN PDGFA ITGB3
0.00122818	16	644	3.21796	Regulation of plasma membrane bounded cell projection organization	http://amigo.geneontology.org/amigo/term/GO:0120035	NTN1 RIPOR2 FN1 PRRX1 CCR7 ENPP2 HECW2 NTRK3 EPS8 SPOCK1 LRP8 SHOX2 BDNF TACSTD2 RTN4RL1 NTNG2
0.00130113	13	446	3.77533	Regulation of cell growth	http://amigo.geneontology.org/amigo/term/GO:0001558	NTN1 FN1 PAPPA2 KRT17 IGFBP4 IGFBP3 IGFBP1 SPOCK1 GJA1 MMP14 CDA NKX6-1 BDNF
0.00130113	17	721	3.05393	Cell part morphogenesis	http://amigo.geneontology.org/amigo/term/GO:0032990	NTN1 NOTCH3 NECTIN1 FN1 POSTN ENPP2 HECW2 GJA1 UCHL1 LRP8 NKX6-1 ADCY1 GDNF SHOX2 EMB BDNF NTNG2
0.00130113	11	324	4.39738	Negative regulation of cellular component movement	http://amigo.geneontology.org/amigo/term/GO:0051271	MEOX2 ENG RIPOR2 SULF1 THBS1 SINHCAF IGFBP3 GJA1 PODN TACSTD2 MMP28
0.00130113	20	948	2.73255	Regulation of transferase activity	http://amigo.geneontology.org/amigo/term/GO:0051338	GPRC5A IRAK3 CEMIP SLC1A1 TEK CCR7 RIPK3 ADCY4 CCNJL NTRK3 ADRA2A UCHL1 LRP8 ADCY1 TNXB HEG1 BDNF EPGN PDGFA ITGB3
0.0013163	13	448	3.75847	Muscle system process	http://amigo.geneontology.org/amigo/term/GO:0003012	HSPB6 TNFRSF1B ARG2 DOCK4 TBX3 HEY2 DYSF SULF1 HTR7 ADRA2A CACNA1C GJA1 GDNF
0.0013163	14	513	3.53473	Cell growth	http://amigo.geneontology.org/amigo/term/GO:0016049	NTN1 FN1 PAPPA2 KRT17 POSTN IGFBP4 IGFBP3 IGFBP1 SPOCK1 GJA1 MMP14 CDA NKX6-1 BDNF
0.0013163	15	581	3.34396	Negative regulation of response to external stimulus	http://amigo.geneontology.org/amigo/term/GO:0032102	TNFRSF1B ARG2 PTHLH IRAK3 PLAT TEK TNFAIP6 ADCY4 THBS1 HTR7 GJA1 ADCY1 RTN4RL1 PDGFA MMP28
0.00135295	15	583	3.33249	Heart development	http://amigo.geneontology.org/amigo/term/GO:0007507	SNAI2 TNFRSF1B ADAMTS6 RARB ENG FN1 TEK TBX3 HEY2 NTRK3 CACNA1C GJA1 SHOX2 HEG1 SOX11
0.00141092	4	27	19.1886	Endocardial cushion formation	http://amigo.geneontology.org/amigo/term/GO:0003272	SNAI2 ENG TBX3 HEY2
0.00141092	8	169	6.13125	Activation of protein kinase activity	http://amigo.geneontology.org/amigo/term/GO:0032147	GPRC5A SLC1A1 RIPK3 ADCY4 NTRK3 ADRA2A ADCY1 ITGB3
0.0014406	15	589	3.29854	Sensory organ development	http://amigo.geneontology.org/amigo/term/GO:0007423	NTN1 RARB SLC1A1 NECTIN1 RIPOR2 EFEMP1 PRRX1 HEY2 LEF1 NTRK3 CACNA1C CYTL1 SOX11 ALDH1A3 MFAP5
0.0014406	6	86	9.03647	Smooth muscle cell migration	http://amigo.geneontology.org/amigo/term/GO:0014909	PLAT DOCK4 POSTN IGFBP3 PDGFA ITGB3
0.0014406	5	53	12.2191	Collagen catabolic process	http://amigo.geneontology.org/amigo/term/GO:0030574	ADAMTS2 MMP2 MMP14 MMP1 MMP28
0.0014406	9	220	5.29866	Respiratory system development	http://amigo.geneontology.org/amigo/term/GO:0060541	ADAMTS2 CRISPLD2 HSD11B1 LEF1 MMP14 HEG1 SOX11 ALDH1A3 PDGFA
0.0014406	5	53	12.2191	Mesenchyme morphogenesis	http://amigo.geneontology.org/amigo/term/GO:0072132	SNAI2 ENG TBX3 HEY2 LEF1
0.0014406	10	274	4.72711	Sensory organ morphogenesis	http://amigo.geneontology.org/amigo/term/GO:0090596	NTN1 RARB SLC1A1 NECTIN1 RIPOR2 EFEMP1 PRRX1 SOX11 ALDH1A3 MFAP5
0.0014406	27	1545	2.2635	Export from cell	http://amigo.geneontology.org/amigo/term/GO:0140352	TNFRSF1B PTPRN CRISPLD2 ENG NRXN2 FN1 QPCT LTBP2 TNFAIP6 TBX3 TLR4 THBS1 CYP19A1 PTGES ADRA2A CACNA1C FRMD4A GJA1 CDA NKX6-1 PTX3 ADCY1 ANPEP GDNF SOX11 PDGFA ITGB3
0.0014519	16	661	3.13519	Regulation of cell projection organization	http://amigo.geneontology.org/amigo/term/GO:0031344	NTN1 RIPOR2 FN1 PRRX1 CCR7 ENPP2 HECW2 NTRK3 EPS8 SPOCK1 LRP8 SHOX2 BDNF TACSTD2 RTN4RL1 NTNG2
0.0014601	28	1636	2.21677	Secretion	http://amigo.geneontology.org/amigo/term/GO:0046903	ABCB4 TNFRSF1B PTPRN CRISPLD2 ENG NRXN2 FN1 QPCT LTBP2 TNFAIP6 TBX3 TLR4 THBS1 CYP19A1 PTGES ADRA2A CACNA1C FRMD4A GJA1 CDA NKX6-1 PTX3 ADCY1 ANPEP GDNF SOX11 PDGFA ITGB3
0.00147315	21	1045	2.60285	Neuron projection development	http://amigo.geneontology.org/amigo/term/GO:0031175	NTN1 NOTCH3 NECTIN1 RIPOR2 FN1 PRRX1 POSTN HECW2 NTRK3 SPOCK1 GJA1 UCHL1 LRP8 NKX6-1 ADCY1 GDNF SHOX2 EMB BDNF RTN4RL1 NTNG2
0.00147315	15	592	3.28183	Positive regulation of transferase activity	http://amigo.geneontology.org/amigo/term/GO:0051347	GPRC5A CEMIP SLC1A1 TEK CCR7 RIPK3 ADCY4 NTRK3 ADRA2A LRP8 ADCY1 BDNF EPGN PDGFA ITGB3
0.00147315	12	394	3.94485	Muscle tissue development	http://amigo.geneontology.org/amigo/term/GO:0060537	EYA2 RARB MEOX2 ENG RIPOR2 TBX3 HEY2 LEF1 GJA1 SHOX2 HEG1 SOX11
0.00154743	28	1644	2.20598	Positive regulation of signal transduction	http://amigo.geneontology.org/amigo/term/GO:0009967	SFRP4 ENG COL1A1 IL26 FN1 PRRX1 TEK GLIPR2 G0S2 CCR7 RIPK3 PRR5L TLR4 SULF1 THBS1 NTRK3 IGFBP4 IGFBP3 ADRA2A GJA1 RBPMS SHOX2 BDNF SOX11 RTKN2 EPGN PDGFA ITGB3
0.00161196	5	55	11.7748	Endochondral bone morphogenesis	http://amigo.geneontology.org/amigo/term/GO:0060350	RARB COL1A1 TEK MMP14 SHOX2
0.00165551	27	1563	2.23744	Positive regulation of protein metabolic process	http://amigo.geneontology.org/amigo/term/GO:0051247	GPRC5A TNFRSF1B CEMIP SLC1A1 ENG FN1 TEK CCR7 KRT17 RIPK3 ADCY4 PRR5L ENPP2 THBS1 HECW2 NTRK3 ADRA2A RNF144A GJA1 RBPMS LRP8 MMP14 ADCY1 BDNF EPGN PDGFA ITGB3
0.00176515	9	228	5.11274	Osteoblast differentiation	http://amigo.geneontology.org/amigo/term/GO:0001649	SNAI2 PTHLH COL1A1 SATB2 LEF1 IGFBP3 SHOX2 SOX11 PENK
0.00192796	4	30	17.2697	Cardiac atrium morphogenesis	http://amigo.geneontology.org/amigo/term/GO:0003209	ENG HEY2 SHOX2 HEG1
0.00199031	15	611	3.17977	Behavior	http://amigo.geneontology.org/amigo/term/GO:0007610	SLC1A3 HOMER2 GRIN2D NPTX2 SLC1A1 NRXN2 THBS1 EPS8 GJA1 UCHL1 ADCY1 GDNF BDNF PENK ALDH1A3
0.00199031	8	181	5.72476	Appendage development	http://amigo.geneontology.org/amigo/term/GO:0048736	RARB MEOX2 PRRX1 TBX3 LEF1 CACNA1C SHOX2 SOX11
0.00199031	8	181	5.72476	Limb development	http://amigo.geneontology.org/amigo/term/GO:0060173	RARB MEOX2 PRRX1 TBX3 LEF1 CACNA1C SHOX2 SOX11
0.00199277	5	58	11.1658	Regulation of morphogenesis of a branching structure	http://amigo.geneontology.org/amigo/term/GO:0060688	SULF1 GDNF SHOX2 TACSTD2 PDGFA
0.00204541	16	686	3.02094	Neuron projection morphogenesis	http://amigo.geneontology.org/amigo/term/GO:0048812	NTN1 NOTCH3 NECTIN1 FN1 POSTN HECW2 GJA1 UCHL1 LRP8 NKX6-1 ADCY1 GDNF SHOX2 EMB BDNF NTNG2
0.00206585	28	1678	2.16129	Protein phosphorylation	http://amigo.geneontology.org/amigo/term/GO:0006468	GPRC5A IRAK3 CEMIP SLC1A1 ENG EFEMP1 FN1 TEK CCR7 RIPK3 ADCY4 CCNJL PRR5L TLR4 ENPP2 NTRK3 IGFBP3 ADRA2A UCHL1 RBPMS LRP8 ADCY1 TNXB HEG1 BDNF EPGN PDGFA ITGB3
0.00208038	11	350	4.07071	Negative regulation of locomotion	http://amigo.geneontology.org/amigo/term/GO:0040013	MEOX2 ENG RIPOR2 SULF1 THBS1 SINHCAF IGFBP3 GJA1 PODN TACSTD2 MMP28
0.00208038	4	31	16.7126	Cardiac epithelial to mesenchymal transition	http://amigo.geneontology.org/amigo/term/GO:0060317	SNAI2 ENG TBX3 HEY2
0.00208038	4	31	16.7126	Heart trabecula morphogenesis	http://amigo.geneontology.org/amigo/term/GO:0061384	ENG TEK HEY2 HEG1
0.00223851	12	416	3.73623	Ossification	http://amigo.geneontology.org/amigo/term/GO:0001503	SNAI2 MMP2 PTHLH COL1A1 SATB2 TEK LEF1 IGFBP3 MMP14 SHOX2 SOX11 PENK
0.00224967	28	1690	2.14594	Cell projection organization	http://amigo.geneontology.org/amigo/term/GO:0030030	LIMA1 NTN1 NOTCH3 NECTIN1 RIPOR2 FN1 PRRX1 CCR7 POSTN ENPP2 HECW2 NTRK3 EPS8 SPOCK1 GJA1 UCHL1 FGD5 LRP8 NKX6-1 ADCY1 GDNF SHOX2 EMB BDNF TACSTD2 RTN4RL1 NTNG2 PDGFA
0.00224967	7	138	6.56999	Adult behavior	http://amigo.geneontology.org/amigo/term/GO:0030534	HOMER2 GRIN2D SLC1A1 NRXN2 EPS8 UCHL1 GDNF
0.00230726	4	32	16.1903	Face morphogenesis	http://amigo.geneontology.org/amigo/term/GO:0060325	MMP2 CRISPLD2 COL1A1 LEF1
0.0024112	10	297	4.36103	Mesenchyme development	http://amigo.geneontology.org/amigo/term/GO:0060485	SNAI2 ENG COL1A1 FN1 GLIPR2 TBX3 HEY2 LEF1 GDNF SOX11
0.00257923	4	33	15.6997	Cellular response to vitamin	http://amigo.geneontology.org/amigo/term/GO:0071295	SNAI2 COL1A1 POSTN PENK
0.00259285	11	361	3.94668	Muscle contraction	http://amigo.geneontology.org/amigo/term/GO:0006936	HSPB6 ARG2 DOCK4 TBX3 DYSF SULF1 HTR7 ADRA2A CACNA1C GJA1 GDNF
0.00259285	6	99	7.84986	Muscle cell migration	http://amigo.geneontology.org/amigo/term/GO:0014812	PLAT DOCK4 POSTN IGFBP3 PDGFA ITGB3
0.00259285	20	1017	2.54715	Response to lipid	http://amigo.geneontology.org/amigo/term/GO:0033993	ABCB4 SNAI2 TNFRSF1B IRAK3 ENG COL1A1 CXCL6 CCR7 POSTN TLR4 THBS1 CYP19A1 LEF1 SSTR1 NTRK3 PTGES GJA1 LRP8 ADCY1 PENK
0.00261162	3	13	29.8899	Ventricular trabecula myocardium morphogenesis	http://amigo.geneontology.org/amigo/term/GO:0003222	ENG HEY2 HEG1
0.00267999	30	1896	2.04941	Regulation of intracellular signal transduction	http://amigo.geneontology.org/amigo/term/GO:1902531	SNAI2 ARHGAP6 IRAK3 HOMER2 ENG IL26 RIPOR2 FN1 TEK DUSP4 GLIPR2 CCR7 RIPK3 PRR5L TLR4 THBS1 NTRK3 IGFBP4 IGFBP3 ADRA2A EPS8 GJA1 UCHL1 HEG1 CMKLR1 RNF152 SOX11 RTKN2 EPGN PDGFA
0.00271186	10	303	4.27468	Kidney development	http://amigo.geneontology.org/amigo/term/GO:0001822	ADAMTS6 RARB ARG2 TEK SULF1 DACT2 GDNF SOX11 TACSTD2 PDGFA
0.00271186	27	1624	2.1534	Generation of neurons	http://amigo.geneontology.org/amigo/term/GO:0048699	TNFRSF1B NTN1 NOTCH3 SLC1A3 NECTIN1 RIPOR2 FN1 PRRX1 SATB2 POSTN HEY2 HECW2 LEF1 NTRK3 SPOCK1 GJA1 UCHL1 LRP8 NKX6-1 ADCY1 GDNF SHOX2 EMB BDNF SOX11 RTN4RL1 NTNG2
0.0027596	8	193	5.36882	Morphogenesis of a branching epithelium	http://amigo.geneontology.org/amigo/term/GO:0061138	ENG TBX3 SULF1 LEF1 MMP14 GDNF TACSTD2 PDGFA
0.00282889	7	145	6.25282	Appendage morphogenesis	http://amigo.geneontology.org/amigo/term/GO:0035107	RARB PRRX1 TBX3 LEF1 CACNA1C SHOX2 SOX11
0.00282889	7	145	6.25282	Limb morphogenesis	http://amigo.geneontology.org/amigo/term/GO:0035108	RARB PRRX1 TBX3 LEF1 CACNA1C SHOX2 SOX11
0.0030753	6	103	7.54501	Regulation of synapse assembly	http://amigo.geneontology.org/amigo/term/GO:0051963	NTN1 SYNDIG1 NECTIN1 NTRK3 BDNF NTNG2
0.00310831	8	197	5.25981	Gastrulation	http://amigo.geneontology.org/amigo/term/GO:0007369	EYA2 MMP2 FN1 DUSP4 LEF1 GJA1 MMP14 ITGB3
0.0031222	15	646	3.00749	Regulation of MAPK cascade	http://amigo.geneontology.org/amigo/term/GO:0043408	IRAK3 IL26 FN1 TEK DUSP4 GLIPR2 CCR7 TLR4 NTRK3 IGFBP4 IGFBP3 ADRA2A UCHL1 EPGN PDGFA
0.0031222	22	1203	2.36866	Neuron development	http://amigo.geneontology.org/amigo/term/GO:0048666	NTN1 NOTCH3 SLC1A3 NECTIN1 RIPOR2 FN1 PRRX1 POSTN HECW2 NTRK3 SPOCK1 GJA1 UCHL1 LRP8 NKX6-1 ADCY1 GDNF SHOX2 EMB BDNF RTN4RL1 NTNG2
0.00315622	6	104	7.47247	Cell-substrate junction assembly	http://amigo.geneontology.org/amigo/term/GO:0007044	ARHGAP6 FN1 TEK THBS1 MMP14 KRT14
0.00315622	27	1644	2.1272	Regulation of protein modification process	http://amigo.geneontology.org/amigo/term/GO:0031399	GPRC5A IRAK3 CEMIP SLC1A1 ENG FN1 TEK CCR7 RIPK3 ADCY4 CCNJL PRR5L ENPP2 NTRK3 IGFBP3 ADRA2A UCHL1 RBPMS LRP8 ADCY1 TNXB HEG1 BDNF EPGN PDGFA ELFN1 ITGB3
0.0032551	25	1469	2.20427	Positive regulation of cellular protein metabolic process	http://amigo.geneontology.org/amigo/term/GO:0032270	GPRC5A TNFRSF1B CEMIP SLC1A1 ENG FN1 TEK CCR7 KRT17 RIPK3 ADCY4 PRR5L ENPP2 THBS1 NTRK3 ADRA2A RNF144A RBPMS LRP8 MMP14 ADCY1 BDNF EPGN PDGFA ITGB3
0.0032551	10	312	4.15137	Renal system development	http://amigo.geneontology.org/amigo/term/GO:0072001	ADAMTS6 RARB ARG2 TEK SULF1 DACT2 GDNF SOX11 TACSTD2 PDGFA
0.0032583	27	1649	2.12075	Plasma membrane bounded cell projection organization	http://amigo.geneontology.org/amigo/term/GO:0120036	LIMA1 NTN1 NOTCH3 NECTIN1 RIPOR2 FN1 PRRX1 CCR7 POSTN ENPP2 HECW2 NTRK3 EPS8 SPOCK1 GJA1 UCHL1 FGD5 LRP8 NKX6-1 ADCY1 GDNF SHOX2 EMB BDNF TACSTD2 RTN4RL1 NTNG2
0.00326462	4	36	14.3914	Endocardial cushion morphogenesis	http://amigo.geneontology.org/amigo/term/GO:0003203	SNAI2 ENG TBX3 HEY2
0.00334138	25	1473	2.19828	Neuron differentiation	http://amigo.geneontology.org/amigo/term/GO:0030182	NTN1 NOTCH3 SLC1A3 NECTIN1 RIPOR2 FN1 PRRX1 SATB2 POSTN HEY2 HECW2 NTRK3 SPOCK1 GJA1 UCHL1 LRP8 NKX6-1 ADCY1 GDNF SHOX2 EMB BDNF SOX11 RTN4RL1 NTNG2
0.00339467	6	106	7.33148	Smooth muscle contraction	http://amigo.geneontology.org/amigo/term/GO:0006939	DOCK4 TBX3 SULF1 HTR7 ADRA2A GDNF
0.0034858	27	1658	2.10924	Cell activation	http://amigo.geneontology.org/amigo/term/GO:0001775	TNFRSF1B APBB1IP ARG2 CRISPLD2 PLAT LFNG COL1A1 RIPOR2 FN1 QPCT TNFAIP6 CXCL6 CCR7 RIPK3 DYSF TLR4 LRRC32 THBS1 LEF1 ADRA2A MMP14 CDA PTX3 ANPEP SOX11 PDGFA ITGB3
0.00355399	9	258	4.51823	Heart morphogenesis	http://amigo.geneontology.org/amigo/term/GO:0003007	SNAI2 RARB ENG TEK TBX3 HEY2 SHOX2 HEG1 SOX11
0.00355399	4	37	14.0025	Cardiac atrium development	http://amigo.geneontology.org/amigo/term/GO:0003230	ENG HEY2 SHOX2 HEG1
0.00370725	5	69	9.3857	Cardiac septum morphogenesis	http://amigo.geneontology.org/amigo/term/GO:0060411	RARB ENG TBX3 HEY2 SOX11
0.00372143	11	382	3.72971	Transmembrane receptor protein serine/threonine kinase signaling pathway	http://amigo.geneontology.org/amigo/term/GO:0007178	SFRP4 ENG LTBP2 FST LRRC32 SULF1 THBS1 LEF1 RBPMS DACT2 SOX11
0.00373355	7	154	5.8874	Endothelial cell proliferation	http://amigo.geneontology.org/amigo/term/GO:0001935	ENG TEK SULF1 THBS1 GJA1 MMP14 ITGB3
0.00376035	17	815	2.7017	Cellular component morphogenesis	http://amigo.geneontology.org/amigo/term/GO:0032989	NTN1 NOTCH3 NECTIN1 FN1 POSTN ENPP2 HECW2 GJA1 UCHL1 LRP8 NKX6-1 ADCY1 GDNF SHOX2 EMB BDNF NTNG2
0.00376035	13	518	3.25057	Regulation of cell development	http://amigo.geneontology.org/amigo/term/GO:0060284	TNFRSF1B NTN1 PTHLH FN1 POSTN HEY2 NTRK3 LRP8 NKX6-1 SHOX2 BDNF SOX11 TACSTD2
0.00376035	23	1313	2.26887	Cellular response to oxygen-containing compound	http://amigo.geneontology.org/amigo/term/GO:1901701	ABCB4 SNAI2 TNFRSF1B PTPRN SLC1A3 MMP2 SLC1A1 COL1A1 CXCL6 RIPK3 ADCY4 POSTN TLR4 SSTR1 NTRK3 IGFBP1 HTR7 ADRA2A GJA1 LRP8 NKX6-1 ADCY1 PENK
0.00378448	4	38	13.634	Negative regulation of cell-matrix adhesion	http://amigo.geneontology.org/amigo/term/GO:0001953	ARHGAP6 POSTN THBS1 MMP14
0.00378448	4	38	13.634	Head morphogenesis	http://amigo.geneontology.org/amigo/term/GO:0060323	MMP2 CRISPLD2 COL1A1 LEF1
0.00391212	6	110	7.06488	Cell-substrate junction organization	http://amigo.geneontology.org/amigo/term/GO:0150115	ARHGAP6 FN1 TEK THBS1 MMP14 KRT14
0.00401137	9	264	4.41555	Vascular process in circulatory system	http://amigo.geneontology.org/amigo/term/GO:0003018	SLC38A5 SLC1A3 SLC1A1 SLC16A7 TEK DOCK4 HTR7 ADRA2A GJA1
0.00403693	5	71	9.12132	Regulation of morphogenesis of an epithelium	http://amigo.geneontology.org/amigo/term/GO:1905330	SULF1 GJA1 GDNF TACSTD2 PDGFA
0.00413012	19	985	2.49841	Growth	http://amigo.geneontology.org/amigo/term/GO:0040007	NTN1 RARB FN1 PAPPA2 KRT17 POSTN HEY2 IGFBP4 IGFBP3 IGFBP1 SPOCK1 GJA1 MMP14 CDA NKX6-1 PTX3 NINJ2 HEG1 BDNF
0.00420935	3	16	24.2855	Epithelial to mesenchymal transition involved in endocardial cushion formation	http://amigo.geneontology.org/amigo/term/GO:0003198	SNAI2 ENG HEY2
0.00442001	6	113	6.87731	Substrate adhesion-dependent cell spreading	http://amigo.geneontology.org/amigo/term/GO:0034446	FN1 TEK POSTN TACSTD2 NTNG2 ITGB3
0.00443396	7	160	5.66662	Epithelial to mesenchymal transition	http://amigo.geneontology.org/amigo/term/GO:0001837	SNAI2 ENG COL1A1 GLIPR2 TBX3 HEY2 LEF1
0.00443396	4	40	12.9523	Cardiac conduction system development	http://amigo.geneontology.org/amigo/term/GO:0003161	TBX3 HEY2 GJA1 SHOX2
0.00443396	4	40	12.9523	Negative regulation of Notch signaling pathway	http://amigo.geneontology.org/amigo/term/GO:0045746	NOTCH3 LFNG HEY2 MMP14
0.00444925	5	73	8.87142	Outflow tract morphogenesis	http://amigo.geneontology.org/amigo/term/GO:0003151	RARB ENG TBX3 HEY2 SOX11
0.0044666	12	461	3.37152	Regulation of nervous system development	http://amigo.geneontology.org/amigo/term/GO:0051960	TNFRSF1B NTN1 RARB SYNDIG1 FN1 HEY2 NTRK3 LRP8 NKX6-1 SHOX2 BDNF SOX11
0.00451585	7	161	5.63142	Eye morphogenesis	http://amigo.geneontology.org/amigo/term/GO:0048592	RARB SLC1A1 NECTIN1 EFEMP1 SOX11 ALDH1A3 MFAP5
0.00461078	13	533	3.15909	Axon development	http://amigo.geneontology.org/amigo/term/GO:0061564	NTN1 NOTCH3 NECTIN1 FN1 UCHL1 NKX6-1 ADCY1 GDNF SHOX2 EMB BDNF RTN4RL1 NTNG2
0.00462409	14	606	2.99227	Morphogenesis of an epithelium	http://amigo.geneontology.org/amigo/term/GO:0002009	NTN1 ENG KRT17 FST TBX3 SULF1 LEF1 GJA1 MMP14 GDNF SOX11 ALDH1A3 TACSTD2 PDGFA
0.00462409	19	998	2.46586	Response to hormone	http://amigo.geneontology.org/amigo/term/GO:0009725	PTPRN RARB SFRP4 ENG COL1A1 TEK CCR7 ADCY4 LMO2 THBS1 LEF1 SSTR1 NTRK3 IGFBP1 ADRA2A GJA1 MMP14 NKX6-1 ADCY1
0.00503768	10	336	3.85484	Gliogenesis	http://amigo.geneontology.org/amigo/term/GO:0042063	TNFRSF1B TLR4 LEF1 NTRK3 LRP8 MMP14 NKX6-1 SOX11 PENK ZNF488
0.00517143	4	42	12.3355	Fear response	http://amigo.geneontology.org/amigo/term/GO:0042596	SLC1A1 ADRA2A GJA1 PENK
0.005178	5	76	8.52123	Multicellular organismal response to stress	http://amigo.geneontology.org/amigo/term/GO:0033555	SLC1A1 THBS1 ADRA2A GJA1 PENK
0.00525915	6	118	6.5859	Female sex differentiation	http://amigo.geneontology.org/amigo/term/GO:0046660	PTPRN FST TBX3 CYP19A1 MMP14 PTX3
0.00552632	13	545	3.08953	Blood circulation	http://amigo.geneontology.org/amigo/term/GO:0008015	MEOX2 SLC1A1 ENG TEK DOCK4 POSTN HEY2 HTR7 ADRA2A CACNA1C GJA1 ANPEP SHOX2
0.00562479	11	407	3.50061	Peptidyl-tyrosine phosphorylation	http://amigo.geneontology.org/amigo/term/GO:0018108	GPRC5A EFEMP1 TEK ENPP2 NTRK3 ADRA2A LRP8 BDNF EPGN PDGFA ITGB3
0.00564016	10	342	3.78721	Negative regulation of cytokine production	http://amigo.geneontology.org/amigo/term/GO:0001818	ARG2 IRAK3 HOMER2 FN1 CCR7 TLR4 LRRC32 THBS1 LEF1 CMKLR1
0.00570928	19	1018	2.41742	Positive regulation of protein modification process	http://amigo.geneontology.org/amigo/term/GO:0031401	GPRC5A CEMIP SLC1A1 ENG TEK CCR7 RIPK3 ADCY4 PRR5L ENPP2 NTRK3 ADRA2A RBPMS LRP8 ADCY1 BDNF EPGN PDGFA ITGB3
0.0057227	2	4	64.7614	Cell migration involved in endocardial cushion formation	http://amigo.geneontology.org/amigo/term/GO:0003273	SNAI2 ENG
0.0057227	2	4	64.7614	L-aspartate import across plasma membrane	http://amigo.geneontology.org/amigo/term/GO:0140009	SLC1A3 SLC1A1
0.0057227	2	4	64.7614	Atrioventricular canal morphogenesis	http://amigo.geneontology.org/amigo/term/GO:1905222	ENG TBX3
0.00575409	11	410	3.475	Peptidyl-tyrosine modification	http://amigo.geneontology.org/amigo/term/GO:0018212	GPRC5A EFEMP1 TEK ENPP2 NTRK3 ADRA2A LRP8 BDNF EPGN PDGFA ITGB3
0.00575409	6	121	6.42261	Collagen fibril organization	http://amigo.geneontology.org/amigo/term/GO:0030199	COL5A3 ADAMTS2 COL1A1 P4HA3 COL6A3 TNXB
0.00575409	6	121	6.42261	Embryonic limb morphogenesis	http://amigo.geneontology.org/amigo/term/GO:0030326	RARB PRRX1 TBX3 LEF1 CACNA1C SHOX2
0.00575409	6	121	6.42261	Embryonic appendage morphogenesis	http://amigo.geneontology.org/amigo/term/GO:0035113	RARB PRRX1 TBX3 LEF1 CACNA1C SHOX2
0.0058572	5	79	8.19764	Mesoderm morphogenesis	http://amigo.geneontology.org/amigo/term/GO:0048332	EYA2 TBX3 LEF1 GJA1 ITGB3
0.00614287	10	348	3.72192	Urogenital system development	http://amigo.geneontology.org/amigo/term/GO:0001655	ADAMTS6 RARB ARG2 TEK SULF1 DACT2 GDNF SOX11 TACSTD2 PDGFA
0.00614287	5	80	8.09517	Cellular response to mechanical stimulus	http://amigo.geneontology.org/amigo/term/GO:0071260	ENG COL1A1 RIPOR2 TLR4 GJA1
0.00614287	19	1028	2.3939	Positive regulation of intracellular signal transduction	http://amigo.geneontology.org/amigo/term/GO:1902533	ENG IL26 FN1 TEK GLIPR2 CCR7 RIPK3 PRR5L TLR4 THBS1 NTRK3 IGFBP4 IGFBP3 ADRA2A GJA1 SOX11 RTKN2 EPGN PDGFA
0.00617425	4	45	11.5131	Negative regulation of endothelial cell proliferation	http://amigo.geneontology.org/amigo/term/GO:0001937	ENG SULF1 THBS1 GJA1
0.00617425	4	45	11.5131	Cellular response to nutrient	http://amigo.geneontology.org/amigo/term/GO:0031670	SNAI2 COL1A1 POSTN PENK
0.00617425	3	19	20.451	Negative regulation of focal adhesion assembly	http://amigo.geneontology.org/amigo/term/GO:0051895	ARHGAP6 THBS1 MMP14
0.00617425	20	1115	2.32328	Negative regulation of cell death	http://amigo.geneontology.org/amigo/term/GO:0060548	HSPB6 SNAI2 TNFRSF1B EYA2 RARB ARG2 SLC1A1 TEK CCR7 RIPK3 TBX3 HEY2 THBS1 LEF1 NTRK3 ANGPTL4 GDNF BDNF SOX11 RTKN2
0.00617425	3	19	20.451	Negative regulation of cell-substrate junction organization	http://amigo.geneontology.org/amigo/term/GO:0150118	ARHGAP6 THBS1 MMP14
0.00628451	19	1032	2.38462	Regulation of cellular component biogenesis	http://amigo.geneontology.org/amigo/term/GO:0044087	SNAI2 ARHGAP6 NTN1 SYNDIG1 NECTIN1 RIPOR2 TEK CCR7 TLR4 THBS1 NTRK3 ADPRH EPS8 GJA1 MMP14 BDNF TACSTD2 NTNG2 MMP1
0.00648092	4	46	11.2628	Endocardial cushion development	http://amigo.geneontology.org/amigo/term/GO:0003197	SNAI2 ENG TBX3 HEY2
0.00648092	9	289	4.03358	Organic hydroxy compound transport	http://amigo.geneontology.org/amigo/term/GO:0015850	ABCB4 LIMA1 SLC16A7 CYP19A1 ABCA8 ADRA2A GDNF EMB ITGB3
0.00648092	9	289	4.03358	Positive regulation of nervous system development	http://amigo.geneontology.org/amigo/term/GO:0051962	TNFRSF1B NTN1 SYNDIG1 FN1 LRP8 NKX6-1 SHOX2 BDNF SOX11
0.00648092	11	419	3.40036	Response to oxygen levels	http://amigo.geneontology.org/amigo/term/GO:0070482	MMP2 PLAT SLC1A1 ENG COL1A1 TEK POSTN THBS1 MMP14 ANGPTL4 PENK
0.00648092	7	175	5.18091	Response to BMP	http://amigo.geneontology.org/amigo/term/GO:0071772	SFRP4 ENG FST ADAMTS7 SULF1 LEF1 SOX11
0.00648092	7	175	5.18091	Cellular response to BMP stimulus	http://amigo.geneontology.org/amigo/term/GO:0071773	SFRP4 ENG FST ADAMTS7 SULF1 LEF1 SOX11
0.00648092	4	46	11.2628	Regulation of macrophage migration	http://amigo.geneontology.org/amigo/term/GO:1905521	THBS1 MMP14 CMKLR1 MMP28
0.00648373	28	1847	1.96353	Regulation of cell death	http://amigo.geneontology.org/amigo/term/GO:0010941	HSPB6 SNAI2 TNFRSF1B EYA2 RARB ARG2 SFRP4 SLC1A1 TEK G0S2 CCR7 RIPK3 TBX3 HEY2 TLR4 THBS1 LEF1 NTRK3 IGFBP3 GJA1 LRP8 ANGPTL4 GDNF CD248 BDNF SOX11 RTKN2 ALDH1A3
0.00656028	6	126	6.16775	Regulation of cell-matrix adhesion	http://amigo.geneontology.org/amigo/term/GO:0001952	ARHGAP6 TEK CCR7 POSTN THBS1 MMP14
0.00656028	12	490	3.17199	Axonogenesis	http://amigo.geneontology.org/amigo/term/GO:0007409	NTN1 NOTCH3 NECTIN1 FN1 UCHL1 NKX6-1 ADCY1 GDNF SHOX2 EMB BDNF NTNG2
0.00695176	14	641	2.82889	Chordate embryonic development	http://amigo.geneontology.org/amigo/term/GO:0043009	LFNG MEOX2 COL1A1 PRRX1 SATB2 KIAA1217 TBX3 HEY2 SULF1 LEF1 MMP14 SHOX2 HEG1 SOX11
0.00716365	22	1308	2.17852	Cellular response to cytokine stimulus	http://amigo.geneontology.org/amigo/term/GO:0071345	TNFRSF1B PTPRN MMP2 IRAK3 SLC1A1 COL1A1 IL26 RIPOR2 FN1 CXCL6 CCR7 POSTN ADAMTS7 TLR4 THBS1 LEF1 SSTR1 EPS8 LRP8 NKX6-1 CMKLR1 MMP1
0.00748124	5	85	7.61898	Interleukin-12 production	http://amigo.geneontology.org/amigo/term/GO:0032615	IRAK3 CCR7 TLR4 THBS1 CMKLR1
0.00748124	5	85	7.61898	Regulation of interleukin-12 production	http://amigo.geneontology.org/amigo/term/GO:0032655	IRAK3 CCR7 TLR4 THBS1 CMKLR1
0.00755558	23	1404	2.12181	Response to cytokine	http://amigo.geneontology.org/amigo/term/GO:0034097	TNFRSF1B PTPRN MMP2 IRAK3 SLC1A1 COL1A1 IL26 RIPOR2 FN1 CXCL6 CCR7 POSTN ADAMTS7 TLR4 THBS1 LEF1 SSTR1 PTGES EPS8 LRP8 NKX6-1 CMKLR1 MMP1
0.00779912	8	238	4.35371	Positive regulation of neurogenesis	http://amigo.geneontology.org/amigo/term/GO:0050769	TNFRSF1B NTN1 FN1 LRP8 NKX6-1 SHOX2 BDNF SOX11
0.00794582	10	364	3.55832	Muscle cell differentiation	http://amigo.geneontology.org/amigo/term/GO:0042692	RARB ENG RIPOR2 TBX3 HEY2 DYSF KCNH1 MMP14 SHOX2 BDNF
0.00808509	10	365	3.54857	Positive regulation of cell projection organization	http://amigo.geneontology.org/amigo/term/GO:0031346	NTN1 RIPOR2 FN1 CCR7 ENPP2 NTRK3 EPS8 LRP8 SHOX2 BDNF
0.00814385	11	434	3.28283	Ameboidal-type cell migration	http://amigo.geneontology.org/amigo/term/GO:0001667	MEOX2 FN1 TEK GLIPR2 PRR5L ENPP2 THBS1 GJA1 GDNF TACSTD2 ITGB3
0.00814385	5	87	7.44383	Mesenchymal cell development	http://amigo.geneontology.org/amigo/term/GO:0014031	SNAI2 FN1 HEY2 GDNF SOX11
0.00814385	2	5	51.8091	Sinoatrial node cell development	http://amigo.geneontology.org/amigo/term/GO:0060931	TBX3 SHOX2
0.00814385	2	5	51.8091	D-aspartate transport	http://amigo.geneontology.org/amigo/term/GO:0070777	SLC1A3 SLC1A1
0.00814385	2	5	51.8091	D-aspartate import across plasma membrane	http://amigo.geneontology.org/amigo/term/GO:0070779	SLC1A3 SLC1A1
0.00814385	26	1691	1.99148	Regulation of response to stress	http://amigo.geneontology.org/amigo/term/GO:0080134	SNAI2 TNFRSF1B EYA2 ARG2 PTHLH IRAK3 PLAT IL26 PRRX1 TEK TNFAIP6 CXCL6 CCR7 ADCY4 TLR4 THBS1 PTGES HTR7 ADRA2A GJA1 LRP8 ADCY1 PENK CADM1 RTN4RL1 PDGFA
0.00824993	6	133	5.84313	Regulation of lipid transport	http://amigo.geneontology.org/amigo/term/GO:0032368	ABCB4 THBS1 CYP19A1 ABCA8 PTGES ITGB3
0.00827062	4	50	10.3618	Body morphogenesis	http://amigo.geneontology.org/amigo/term/GO:0010171	MMP2 CRISPLD2 COL1A1 LEF1
0.00827062	4	50	10.3618	Positive regulation of epithelial to mesenchymal transition	http://amigo.geneontology.org/amigo/term/GO:0010718	ENG COL1A1 GLIPR2 LEF1
0.00842254	11	437	3.2603	Reproductive structure development	http://amigo.geneontology.org/amigo/term/GO:0048608	PTPRN DLX3 FST TBX3 HEY2 SULF1 CYP19A1 LEF1 GJA1 MMP14 PTX3
0.00850289	7	186	4.87451	Synapse assembly	http://amigo.geneontology.org/amigo/term/GO:0007416	NTN1 SYNDIG1 NRXN2 NECTIN1 NTRK3 BDNF NTNG2
0.00850289	13	583	2.88816	Wound healing	http://amigo.geneontology.org/amigo/term/GO:0042060	PLAT ENG COL1A1 FN1 POSTN DYSF TLR4 THBS1 ITGA9 ADRA2A GJA1 PDGFA ITGB3
0.00850289	3	22	17.6622	Regulation of insulin-like growth factor receptor signaling pathway	http://amigo.geneontology.org/amigo/term/GO:0043567	IGFBP4 IGFBP3 IGFBP1
0.00868084	14	661	2.7433	Embryo development ending in birth or egg hatching	http://amigo.geneontology.org/amigo/term/GO:0009792	LFNG MEOX2 COL1A1 PRRX1 SATB2 KIAA1217 TBX3 HEY2 SULF1 LEF1 MMP14 SHOX2 HEG1 SOX11
0.00871808	11	440	3.23807	Reproductive system development	http://amigo.geneontology.org/amigo/term/GO:0061458	PTPRN DLX3 FST TBX3 HEY2 SULF1 CYP19A1 LEF1 GJA1 MMP14 PTX3
0.00871808	4	51	10.1586	Regulation of granulocyte chemotaxis	http://amigo.geneontology.org/amigo/term/GO:0071622	RIPOR2 CCR7 THBS1 CMKLR1
0.00871933	22	1336	2.13286	Positive regulation of gene expression	http://amigo.geneontology.org/amigo/term/GO:0010628	SFRP4 ENG IL26 FN1 POLR1G CCR7 KRT17 POSTN HEY2 TLR4 LRRC32 SULF1 THBS1 LEF1 NTRK3 ADRA2A GJA1 MMP14 GDNF HEG1 SOX11 CADM1
0.00883792	7	188	4.82265	Positive regulation of protein kinase B signaling	http://amigo.geneontology.org/amigo/term/GO:0051897	ENG IL26 TEK CCR7 THBS1 EPGN PDGFA
0.00888156	6	136	5.71424	Negative regulation of epithelial cell proliferation	http://amigo.geneontology.org/amigo/term/GO:0050680	SNAI2 ENG IL26 SULF1 THBS1 GJA1
0.00917451	17	908	2.42498	Regulation of defense response	http://amigo.geneontology.org/amigo/term/GO:0031347	TNFRSF1B ARG2 PTHLH IRAK3 TEK TNFAIP6 CXCL6 CCR7 ADCY4 TLR4 PTGES HTR7 GJA1 LRP8 ADCY1 PENK CADM1
0.00944818	3	23	16.8943	Positive regulation of stem cell proliferation	http://amigo.geneontology.org/amigo/term/GO:2000648	TBX3 GJA1 SOX11
0.00946615	6	138	5.63142	Regulation of endothelial cell proliferation	http://amigo.geneontology.org/amigo/term/GO:0001936	ENG TEK SULF1 THBS1 GJA1 ITGB3
0.00946615	7	191	4.74691	Locomotory behavior	http://amigo.geneontology.org/amigo/term/GO:0007626	GRIN2D SLC1A1 EPS8 UCHL1 GDNF PENK ALDH1A3
0.00946615	7	191	4.74691	Negative regulation of cell development	http://amigo.geneontology.org/amigo/term/GO:0010721	NTN1 PTHLH POSTN NTRK3 NKX6-1 SOX11 TACSTD2
0.00946615	12	518	3.00053	Signal release	http://amigo.geneontology.org/amigo/term/GO:0023061	PTPRN NRXN2 TBX3 CYP19A1 PTGES ADRA2A CACNA1C GJA1 NKX6-1 ADCY1 GDNF SOX11
0.00958999	10	378	3.42653	Regulation of neurogenesis	http://amigo.geneontology.org/amigo/term/GO:0050767	TNFRSF1B NTN1 FN1 HEY2 NTRK3 LRP8 NKX6-1 SHOX2 BDNF SOX11
0.00958999	28	1910	1.89876	Regulation of transport	http://amigo.geneontology.org/amigo/term/GO:0051049	ABCB4 TNFRSF1B CEMIP HOMER2 SFRP4 SLC1A1 PRR5L DYSF TLR4 THBS1 CYP19A1 HECW2 ABCA8 KCNH1 PTGES ADRA2A CACNA1C FRMD4A GJA1 KCNJ15 NKX6-1 PTX3 ADCY1 GDNF NETO2 SOX11 SCN8A ITGB3
0.00965786	7	192	4.72218	Lung development	http://amigo.geneontology.org/amigo/term/GO:0030324	ADAMTS2 CRISPLD2 HSD11B1 MMP14 HEG1 SOX11 PDGFA
0.00965786	27	1816	1.92572	Positive regulation of molecular function	http://amigo.geneontology.org/amigo/term/GO:0044093	GPRC5A ARHGAP6 IRAK3 CEMIP SLC1A1 RIPOR2 FN1 TEK CCR7 DOCK4 RIPK3 ADCY4 TLR4 NTRK3 ADPRH ADRA2A CACNA1C LRP8 NKX6-1 ADCY1 GDNF CYTL1 BDNF RTKN2 EPGN PDGFA ITGB3
0.00982849	8	251	4.12821	Regulation of protein kinase B signaling	http://amigo.geneontology.org/amigo/term/GO:0051896	ENG IL26 TEK CCR7 THBS1 NTRK3 EPGN PDGFA
0.0100862	17	919	2.39596	Supramolecular fiber organization	http://amigo.geneontology.org/amigo/term/GO:0097435	ARHGAP6 LIMA1 COL5A3 ADAMTS2 COL1A1 LTBP2 TGFBI CCR7 KRT17 RIPK3 P4HA3 EPS8 COL6A3 TNXB TACSTD2 KRT14 MFAP5
0.0100895	11	451	3.15909	Synapse organization	http://amigo.geneontology.org/amigo/term/GO:0050808	NTN1 SYNDIG1 SLC1A1 NRXN2 NECTIN1 NTRK3 LRP8 GDNF BDNF NTNG2 ELFN1
0.0102308	3	24	16.1903	Positive regulation of mesenchymal cell proliferation	http://amigo.geneontology.org/amigo/term/GO:0002053	PRRX1 SHOX2 PDGFA
0.0102308	3	24	16.1903	CAMP metabolic process	http://amigo.geneontology.org/amigo/term/GO:0046058	PTHLH ADCY4 ADCY1
0.0102308	3	24	16.1903	Postsynaptic specialization assembly	http://amigo.geneontology.org/amigo/term/GO:0098698	NRXN2 NTRK3 NTNG2
0.0102515	5	94	6.88951	Extracellular matrix disassembly	http://amigo.geneontology.org/amigo/term/GO:0022617	MMP2 ENG MMP14 ADAMTS4 MMP1
0.0102845	11	453	3.14514	Regulation of neuron projection development	http://amigo.geneontology.org/amigo/term/GO:0010975	NTN1 FN1 PRRX1 HECW2 NTRK3 SPOCK1 LRP8 SHOX2 BDNF RTN4RL1 NTNG2
0.0104186	25	1639	1.97564	Regulation of apoptotic process	http://amigo.geneontology.org/amigo/term/GO:0042981	HSPB6 SNAI2 TNFRSF1B EYA2 RARB ARG2 SFRP4 SLC1A1 TEK G0S2 CCR7 RIPK3 TBX3 HEY2 THBS1 LEF1 IGFBP3 GJA1 LRP8 ANGPTL4 GDNF CD248 BDNF RTKN2 ALDH1A3
0.0105042	7	196	4.62581	Respiratory tube development	http://amigo.geneontology.org/amigo/term/GO:0030323	ADAMTS2 CRISPLD2 HSD11B1 MMP14 HEG1 SOX11 PDGFA
0.0106314	4	55	9.41983	Ventricular cardiac muscle tissue development	http://amigo.geneontology.org/amigo/term/GO:0003229	ENG TBX3 HEY2 HEG1
0.0106314	4	55	9.41983	Glutamate receptor signaling pathway	http://amigo.geneontology.org/amigo/term/GO:0007215	HOMER2 GRIN2D SLC1A1 SSTR1
0.0106553	6	143	5.43452	Response to estradiol	http://amigo.geneontology.org/amigo/term/GO:0032355	COL1A1 POSTN CYP19A1 SSTR1 GJA1 PENK
0.0106553	2	6	43.1742	Sinoatrial node cell differentiation	http://amigo.geneontology.org/amigo/term/GO:0060921	TBX3 SHOX2
0.0106553	8	256	4.04759	Cellular response to transforming growth factor beta stimulus	http://amigo.geneontology.org/amigo/term/GO:0071560	ENG COL1A1 LTBP2 POSTN LRRC32 THBS1 SOX11 PENK
0.0109234	6	144	5.39678	Rho protein signal transduction	http://amigo.geneontology.org/amigo/term/GO:0007266	ARHGAP6 NTN1 RIPOR2 ADRA2A EPS8 HEG1
0.0109234	5	96	6.74598	Embryonic skeletal system morphogenesis	http://amigo.geneontology.org/amigo/term/GO:0048704	PRRX1 SATB2 MMP14 SHOX2 SOX11
0.0111112	3	25	15.5427	Chronic inflammatory response	http://amigo.geneontology.org/amigo/term/GO:0002544	THBS1 PTGES GJA1
0.0112473	19	1105	2.22709	Central nervous system development	http://amigo.geneontology.org/amigo/term/GO:0007417	TNFRSF1B RARB GRIN2D SLC1A1 SATB2 TBX3 TLR4 LEF1 SSTR1 NTRK3 SPOCK1 LRP8 NKX6-1 ADCY1 GDNF SOX11 ALDH1A3 RTN4RL1 ZNF488
0.0112846	5	97	6.67643	Female gonad development	http://amigo.geneontology.org/amigo/term/GO:0008585	PTPRN FST CYP19A1 MMP14 PTX3
0.0112846	5	97	6.67643	Vascular transport	http://amigo.geneontology.org/amigo/term/GO:0010232	SLC38A5 SLC1A3 SLC1A1 SLC16A7 GJA1
0.0114461	10	391	3.3126	Response to decreased oxygen levels	http://amigo.geneontology.org/amigo/term/GO:0036293	MMP2 PLAT SLC1A1 ENG TEK POSTN THBS1 MMP14 ANGPTL4 PENK
0.0117427	5	98	6.6083	Positive regulation of phosphatidylinositol 3-kinase signaling	http://amigo.geneontology.org/amigo/term/GO:0014068	FN1 TEK PRR5L NTRK3 PDGFA
0.0118272	14	692	2.6204	Regulation of growth	http://amigo.geneontology.org/amigo/term/GO:0040008	NTN1 FN1 PAPPA2 KRT17 HEY2 IGFBP4 IGFBP3 IGFBP1 SPOCK1 GJA1 MMP14 CDA NKX6-1 BDNF
0.0119293	7	202	4.48841	Inner ear development	http://amigo.geneontology.org/amigo/term/GO:0048839	NTN1 RIPOR2 PRRX1 HEY2 NTRK3 CYTL1 ALDH1A3
0.0119383	8	262	3.95489	Response to transforming growth factor beta	http://amigo.geneontology.org/amigo/term/GO:0071559	ENG COL1A1 LTBP2 POSTN LRRC32 THBS1 SOX11 PENK
0.0119482	11	465	3.06398	Positive regulation of MAPK cascade	http://amigo.geneontology.org/amigo/term/GO:0043410	IL26 TEK GLIPR2 CCR7 TLR4 NTRK3 IGFBP4 IGFBP3 ADRA2A EPGN PDGFA
0.0132339	5	101	6.41202	Regulation of protein tyrosine kinase activity	http://amigo.geneontology.org/amigo/term/GO:0061097	GPRC5A ADRA2A LRP8 BDNF EPGN
0.0132597	17	950	2.31778	Inflammatory response	http://amigo.geneontology.org/amigo/term/GO:0006954	TNFRSF1B PTHLH FN1 TEK TNFAIP6 CXCL6 CCR7 ADCY4 TLR4 THBS1 IGFBP4 PTGES HTR7 GJA1 PTX3 ADCY1 CMKLR1
0.0133659	3	27	14.3914	Endochondral ossification	http://amigo.geneontology.org/amigo/term/GO:0001958	COL1A1 TEK MMP14
0.0133659	3	27	14.3914	Startle response	http://amigo.geneontology.org/amigo/term/GO:0001964	GRIN2D KCNH1 PENK
0.0133659	3	27	14.3914	Replacement ossification	http://amigo.geneontology.org/amigo/term/GO:0036075	COL1A1 TEK MMP14
0.0136169	5	102	6.34915	Development of primary female sexual characteristics	http://amigo.geneontology.org/amigo/term/GO:0046545	PTPRN FST CYP19A1 MMP14 PTX3
0.0137309	12	549	2.8311	Regulation of body fluid levels	http://amigo.geneontology.org/amigo/term/GO:0050878	PLAT COL1A1 FN1 ADCY4 TLR4 THBS1 ADRA2A GJA1 ADCY1 HEG1 PDGFA ITGB3
0.0137483	2	7	37.0065	Intramembranous ossification	http://amigo.geneontology.org/amigo/term/GO:0001957	MMP2 COL1A1
0.0137483	2	7	37.0065	Optic cup morphogenesis involved in camera-type eye development	http://amigo.geneontology.org/amigo/term/GO:0002072	SOX11 ALDH1A3
0.0137483	2	7	37.0065	Direct ossification	http://amigo.geneontology.org/amigo/term/GO:0036072	MMP2 COL1A1
0.0137483	2	7	37.0065	Positive regulation of fear response	http://amigo.geneontology.org/amigo/term/GO:1903367	GJA1 PENK
0.0137483	2	7	37.0065	Positive regulation of behavioral fear response	http://amigo.geneontology.org/amigo/term/GO:2000987	GJA1 PENK
0.0138284	25	1684	1.92284	Regulation of programmed cell death	http://amigo.geneontology.org/amigo/term/GO:0043067	HSPB6 SNAI2 TNFRSF1B EYA2 RARB ARG2 SFRP4 SLC1A1 TEK G0S2 CCR7 RIPK3 TBX3 HEY2 THBS1 LEF1 IGFBP3 GJA1 LRP8 ANGPTL4 GDNF CD248 BDNF RTKN2 ALDH1A3
0.0138808	5	103	6.28751	Negative regulation of response to wounding	http://amigo.geneontology.org/amigo/term/GO:1903035	PLAT THBS1 GJA1 RTN4RL1 PDGFA
0.0142463	6	154	5.04634	Neuromuscular process	http://amigo.geneontology.org/amigo/term/GO:0050905	SLC1A3 GRIN2D KCNH1 UCHL1 PENK ALDH1A3
0.0142463	4	61	8.49329	Macrophage migration	http://amigo.geneontology.org/amigo/term/GO:1905517	THBS1 MMP14 CMKLR1 MMP28
0.0146828	6	155	5.01378	Carboxylic acid transmembrane transport	http://amigo.geneontology.org/amigo/term/GO:1905039	SLC38A5 SLC1A3 SLC1A1 SLC16A7 THBS1 EMB
0.0149542	4	62	8.3563	Endoderm formation	http://amigo.geneontology.org/amigo/term/GO:0001706	MMP2 FN1 DUSP4 MMP14
0.0149542	9	340	3.42854	Muscle organ development	http://amigo.geneontology.org/amigo/term/GO:0007517	MEOX2 ENG RIPOR2 HEY2 LEF1 COL6A3 SHOX2 HEG1 SOX11
0.0149542	8	274	3.78169	Striated muscle cell differentiation	http://amigo.geneontology.org/amigo/term/GO:0051146	RARB RIPOR2 TBX3 HEY2 KCNH1 MMP14 SHOX2 BDNF
0.015196	8	275	3.76793	Regulation of transmembrane receptor protein serine/threonine kinase signaling pathway	http://amigo.geneontology.org/amigo/term/GO:0090092	SFRP4 ENG FST SULF1 THBS1 RBPMS DACT2 SOX11
0.015357	5	106	6.10956	Regulation of BMP signaling pathway	http://amigo.geneontology.org/amigo/term/GO:0030510	SFRP4 ENG FST SULF1 SOX11
0.015357	6	157	4.94991	Organic acid transmembrane transport	http://amigo.geneontology.org/amigo/term/GO:1903825	SLC38A5 SLC1A3 SLC1A1 SLC16A7 THBS1 EMB
0.015357	5	106	6.10956	Regulation of epithelial cell apoptotic process	http://amigo.geneontology.org/amigo/term/GO:1904035	SFRP4 TEK THBS1 ANGPTL4 CD248
0.0155465	3	29	13.3989	Secondary palate development	http://amigo.geneontology.org/amigo/term/GO:0062009	LRRC32 LEF1 SOX11
0.0156087	9	343	3.39856	Cell chemotaxis	http://amigo.geneontology.org/amigo/term/GO:0060326	ENG RIPOR2 CXCL6 CCR7 DOCK4 THBS1 LEF1 CMKLR1 MMP28
0.0156573	7	215	4.21702	Cardiac muscle tissue development	http://amigo.geneontology.org/amigo/term/GO:0048738	RARB ENG TBX3 HEY2 GJA1 SHOX2 HEG1
0.0158318	9	344	3.38868	Regulation of protein serine/threonine kinase activity	http://amigo.geneontology.org/amigo/term/GO:0071900	IRAK3 CEMIP CCNJL ADRA2A UCHL1 TNXB HEG1 EPGN PDGFA
0.0158982	8	278	3.72727	Protein kinase B signaling	http://amigo.geneontology.org/amigo/term/GO:0043491	ENG IL26 TEK CCR7 THBS1 NTRK3 EPGN PDGFA
0.0160737	20	1241	2.08739	Negative regulation of molecular function	http://amigo.geneontology.org/amigo/term/GO:0044092	GPRC5A IRAK3 SFRP4 ENG RIPOR2 HEY2 THBS1 HECW2 LEF1 ADRA2A SPOCK1 UCHL1 COL6A3 PTX3 ANGPTL4 HEG1 CMKLR1 SOX11 ELFN1 ITGB3
0.0162944	4	64	8.09517	Positive regulation of protein tyrosine kinase activity	http://amigo.geneontology.org/amigo/term/GO:0061098	ADRA2A LRP8 BDNF EPGN
0.016432	6	160	4.8571	Neuron migration	http://amigo.geneontology.org/amigo/term/GO:0001764	NTN1 SATB2 NTRK3 SPOCK1 NKX6-1 NTNG2
0.016432	6	160	4.8571	Sensory perception of sound	http://amigo.geneontology.org/amigo/term/GO:0007605	SNAI2 SLC1A3 CEMIP HOMER2 COL1A1 RIPOR2
0.016432	8	280	3.70065	Regulation of peptidyl-tyrosine phosphorylation	http://amigo.geneontology.org/amigo/term/GO:0050730	GPRC5A ENPP2 ADRA2A LRP8 BDNF EPGN PDGFA ITGB3
0.0165939	3	30	12.9523	Regulation of epidermal growth factor-activated receptor activity	http://amigo.geneontology.org/amigo/term/GO:0007176	GPRC5A ADRA2A EPGN
0.0165939	4	65	7.97063	Ruffle organization	http://amigo.geneontology.org/amigo/term/GO:0031529	LIMA1 CCR7 EPS8 TACSTD2
0.0165939	2	8	32.3807	Dorsal aorta morphogenesis	http://amigo.geneontology.org/amigo/term/GO:0035912	ENG HEY2
0.0165939	27	1911	1.82999	Homeostatic process	http://amigo.geneontology.org/amigo/term/GO:0042592	ABCB4 LIMA1 PTPRN SLC1A3 CEMIP HOMER2 GRIN2D SFRP4 SLC1A1 G0S2 CXCL6 CCR7 STEAP4 RIPK3 ADCY4 TLR4 PTGES ADRA2A CACNA1C GJA1 ADCY1 ANGPTL4 SCARA5 CYTL1 BPGM CMKLR1 ITGB3
0.0165939	2	8	32.3807	D-amino acid transport	http://amigo.geneontology.org/amigo/term/GO:0042940	SLC1A3 SLC1A1
0.0165939	6	161	4.82693	Regulation of MAP kinase activity	http://amigo.geneontology.org/amigo/term/GO:0043405	IRAK3 ADRA2A UCHL1 TNXB EPGN PDGFA
0.0165939	2	8	32.3807	Venous blood vessel morphogenesis	http://amigo.geneontology.org/amigo/term/GO:0048845	ENG HEG1
0.0165939	2	8	32.3807	Righting reflex	http://amigo.geneontology.org/amigo/term/GO:0060013	SLC1A1 ALDH1A3
0.0165939	2	8	32.3807	Cellular response to cocaine	http://amigo.geneontology.org/amigo/term/GO:0071314	SLC1A3 SLC1A1
0.0165939	3	30	12.9523	Positive regulation of macrophage migration	http://amigo.geneontology.org/amigo/term/GO:1905523	THBS1 MMP14 CMKLR1
0.0165939	4	65	7.97063	Regulation of endothelial cell apoptotic process	http://amigo.geneontology.org/amigo/term/GO:2000351	TEK THBS1 ANGPTL4 CD248
0.0168321	25	1720	1.8826	Ion transport	http://amigo.geneontology.org/amigo/term/GO:0006811	ABCB4 SLC38A5 SLC1A3 CEMIP HOMER2 GRIN2D SFRP4 SLC1A1 NECTIN1 SLC16A7 CCR7 STEAP4 HECW2 KCNH1 PTGES ADRA2A CACNA1C GJA1 KCNJ15 SCARA5 GDNF EMB NETO2 SCN8A ITGB3
0.0168321	17	984	2.23769	Metal ion transport	http://amigo.geneontology.org/amigo/term/GO:0030001	SLC1A3 CEMIP HOMER2 GRIN2D SLC1A1 NECTIN1 CCR7 STEAP4 HECW2 KCNH1 ADRA2A CACNA1C GJA1 KCNJ15 SCARA5 NETO2 SCN8A
0.0168321	6	162	4.79714	BMP signaling pathway	http://amigo.geneontology.org/amigo/term/GO:0030509	SFRP4 ENG FST SULF1 LEF1 SOX11
0.0168321	6	162	4.79714	Branching morphogenesis of an epithelial tube	http://amigo.geneontology.org/amigo/term/GO:0048754	ENG TBX3 LEF1 MMP14 GDNF TACSTD2
0.0172738	4	66	7.84986	Regulation of focal adhesion assembly	http://amigo.geneontology.org/amigo/term/GO:0051893	ARHGAP6 TEK THBS1 MMP14
0.0172738	4	66	7.84986	Regulation of cell-substrate junction assembly	http://amigo.geneontology.org/amigo/term/GO:0090109	ARHGAP6 TEK THBS1 MMP14
0.0174355	3	31	12.5345	Chondrocyte development	http://amigo.geneontology.org/amigo/term/GO:0002063	PTHLH SULF1 SHOX2
0.0174355	3	31	12.5345	Regulation of macrophage chemotaxis	http://amigo.geneontology.org/amigo/term/GO:0010758	THBS1 CMKLR1 MMP28
0.0174355	3	31	12.5345	Cartilage development involved in endochondral bone morphogenesis	http://amigo.geneontology.org/amigo/term/GO:0060351	RARB COL1A1 SHOX2
0.0179105	5	112	5.78226	Regulation of Notch signaling pathway	http://amigo.geneontology.org/amigo/term/GO:0008593	NOTCH3 LFNG POSTN HEY2 MMP14
0.017969	4	67	7.7327	Heart valve development	http://amigo.geneontology.org/amigo/term/GO:0003170	SNAI2 TNFRSF1B HEY2 SHOX2
0.017969	4	67	7.7327	Muscle tissue morphogenesis	http://amigo.geneontology.org/amigo/term/GO:0060415	ENG HEY2 SHOX2 HEG1
0.0183116	8	288	3.59785	Carboxylic acid transport	http://amigo.geneontology.org/amigo/term/GO:0046942	ABCB4 SLC38A5 SLC1A3 SLC1A1 SLC16A7 PTGES GJA1 EMB
0.0184269	5	113	5.73109	Regulation of chemokine production	http://amigo.geneontology.org/amigo/term/GO:0032642	SNAI2 ARG2 CXCL6 POSTN TLR4
0.0185092	7	225	4.0296	Regulation of synapse organization	http://amigo.geneontology.org/amigo/term/GO:0050807	NTN1 SYNDIG1 NECTIN1 NTRK3 LRP8 BDNF NTNG2
0.0187279	3	32	12.1428	Regulation of mesenchymal cell proliferation	http://amigo.geneontology.org/amigo/term/GO:0010464	PRRX1 SHOX2 PDGFA
0.0187279	3	32	12.1428	Embryonic forelimb morphogenesis	http://amigo.geneontology.org/amigo/term/GO:0035115	TBX3 CACNA1C SHOX2
0.0188571	6	167	4.65351	Muscle cell development	http://amigo.geneontology.org/amigo/term/GO:0055001	ENG RIPOR2 TBX3 HEY2 DYSF SHOX2
0.018903	5	114	5.68082	Chemokine production	http://amigo.geneontology.org/amigo/term/GO:0032602	SNAI2 ARG2 CXCL6 POSTN TLR4
0.0193095	17	1001	2.19969	Negative regulation of programmed cell death	http://amigo.geneontology.org/amigo/term/GO:0043069	HSPB6 SNAI2 EYA2 RARB ARG2 SLC1A1 TEK CCR7 RIPK3 TBX3 HEY2 THBS1 LEF1 ANGPTL4 GDNF BDNF RTKN2
0.0196348	7	228	3.97657	Ear development	http://amigo.geneontology.org/amigo/term/GO:0043583	NTN1 RIPOR2 PRRX1 HEY2 NTRK3 CYTL1 ALDH1A3
0.0199044	8	293	3.53646	Positive regulation of secretion by cell	http://amigo.geneontology.org/amigo/term/GO:1903532	TLR4 CYP19A1 PTGES FRMD4A GJA1 NKX6-1 GDNF SOX11
0.0199453	2	9	28.7828	Cardiac pacemaker cell development	http://amigo.geneontology.org/amigo/term/GO:0060926	TBX3 SHOX2
0.0201141	3	33	11.7748	Postsynapse assembly	http://amigo.geneontology.org/amigo/term/GO:0099068	NRXN2 NTRK3 NTNG2
0.0202517	6	170	4.57139	Regulation of lipid localization	http://amigo.geneontology.org/amigo/term/GO:1905952	ABCB4 THBS1 CYP19A1 ABCA8 PTGES ITGB3
0.0203071	4	70	7.4013	Endothelial cell apoptotic process	http://amigo.geneontology.org/amigo/term/GO:0072577	TEK THBS1 ANGPTL4 CD248
0.0203071	7	230	3.942	Import into cell	http://amigo.geneontology.org/amigo/term/GO:0098657	SLC1A3 SLC1A1 STEAP4 THBS1 KCNJ15 GDNF ITGB3
0.020755	7	231	3.92493	Neurotransmitter transport	http://amigo.geneontology.org/amigo/term/GO:0006836	SLC1A3 SLC1A1 NRXN2 ADRA2A ADCY1 GDNF ITGB3
0.0211689	4	71	7.29706	Cardiac ventricle morphogenesis	http://amigo.geneontology.org/amigo/term/GO:0003208	ENG HEY2 HEG1 SOX11
0.0211689	4	71	7.29706	Regulation of cell-substrate junction organization	http://amigo.geneontology.org/amigo/term/GO:0150116	ARHGAP6 TEK THBS1 MMP14
0.0211689	6	172	4.51823	Regulation of response to wounding	http://amigo.geneontology.org/amigo/term/GO:1903034	PLAT THBS1 ADRA2A GJA1 RTN4RL1 PDGFA
0.0214379	20	1286	2.01435	Cation transport	http://amigo.geneontology.org/amigo/term/GO:0006812	SLC38A5 SLC1A3 CEMIP HOMER2 GRIN2D SLC1A1 NECTIN1 CCR7 STEAP4 HECW2 KCNH1 ADRA2A CACNA1C GJA1 KCNJ15 SCARA5 GDNF NETO2 SCN8A ITGB3
0.0214379	3	34	11.4285	Activation of protein kinase B activity	http://amigo.geneontology.org/amigo/term/GO:0032148	SLC1A1 NTRK3 ADRA2A
0.0218014	9	368	3.16768	Cellular response to external stimulus	http://amigo.geneontology.org/amigo/term/GO:0071496	SNAI2 ENG COL1A1 RIPOR2 POSTN TLR4 GJA1 RNF152 PENK
0.0220569	4	72	7.19571	Ventricular septum development	http://amigo.geneontology.org/amigo/term/GO:0003281	TBX3 HEY2 HEG1 SOX11
0.02293	7	236	3.84178	Regulation of synapse structure or activity	http://amigo.geneontology.org/amigo/term/GO:0050803	NTN1 SYNDIG1 NECTIN1 NTRK3 LRP8 BDNF NTNG2
0.0230249	14	763	2.37656	Regulation of ion transport	http://amigo.geneontology.org/amigo/term/GO:0043269	CEMIP HOMER2 SFRP4 HECW2 KCNH1 PTGES ADRA2A CACNA1C GJA1 KCNJ15 GDNF NETO2 SCN8A ITGB3
0.0230249	3	35	11.1019	Insulin-like growth factor receptor signaling pathway	http://amigo.geneontology.org/amigo/term/GO:0048009	IGFBP4 IGFBP3 IGFBP1
0.0232765	7	238	3.80949	Regulation of leukocyte migration	http://amigo.geneontology.org/amigo/term/GO:0002685	RIPOR2 CCR7 RIPK3 THBS1 MMP14 CMKLR1 MMP28
0.0232765	2	10	25.9045	Desmosome organization	http://amigo.geneontology.org/amigo/term/GO:0002934	SNAI2 NECTIN1
0.0232765	2	10	25.9045	Sinoatrial node development	http://amigo.geneontology.org/amigo/term/GO:0003163	TBX3 SHOX2
0.0232765	5	121	5.35218	Myotube differentiation	http://amigo.geneontology.org/amigo/term/GO:0014902	RIPOR2 KCNH1 MMP14 SHOX2 BDNF
0.0232765	2	10	25.9045	Lactate transport	http://amigo.geneontology.org/amigo/term/GO:0015727	SLC16A7 EMB
0.0232765	2	10	25.9045	Lactate transmembrane transport	http://amigo.geneontology.org/amigo/term/GO:0035873	SLC16A7 EMB
0.0232765	2	10	25.9045	Dorsal aorta development	http://amigo.geneontology.org/amigo/term/GO:0035907	ENG HEY2
0.0232765	2	10	25.9045	Cardiac pacemaker cell differentiation	http://amigo.geneontology.org/amigo/term/GO:0060920	TBX3 SHOX2
0.0232765	2	10	25.9045	Vascular associated smooth muscle cell development	http://amigo.geneontology.org/amigo/term/GO:0097084	ENG HEY2
0.0232765	2	10	25.9045	Regulation of fear response	http://amigo.geneontology.org/amigo/term/GO:1903365	GJA1 PENK
0.0232765	2	10	25.9045	Regulation of behavioral fear response	http://amigo.geneontology.org/amigo/term/GO:2000822	GJA1 PENK
0.023322	14	767	2.36417	Chemical synaptic transmission	http://amigo.geneontology.org/amigo/term/GO:0007268	SLC1A3 PLAT GRIN2D NPTX2 SLC1A1 NRXN2 HTR7 ADRA2A LRP8 ADCY1 GDNF BDNF PENK NTNG2
0.023322	4	74	7.00123	Regulation of smooth muscle cell migration	http://amigo.geneontology.org/amigo/term/GO:0014910	DOCK4 POSTN IGFBP3 PDGFA
0.023322	4	74	7.00123	Muscle organ morphogenesis	http://amigo.geneontology.org/amigo/term/GO:0048644	ENG HEY2 SHOX2 HEG1
0.023322	14	767	2.36417	Anterograde trans-synaptic signaling	http://amigo.geneontology.org/amigo/term/GO:0098916	SLC1A3 PLAT GRIN2D NPTX2 SLC1A1 NRXN2 HTR7 ADRA2A LRP8 ADCY1 GDNF BDNF PENK NTNG2
0.023707	6	178	4.36593	Platelet activation	http://amigo.geneontology.org/amigo/term/GO:0030168	COL1A1 FN1 TLR4 ADRA2A PDGFA ITGB3
0.0239029	9	376	3.10028	Response to hypoxia	http://amigo.geneontology.org/amigo/term/GO:0001666	MMP2 PLAT ENG TEK POSTN THBS1 MMP14 ANGPTL4 PENK
0.0239974	5	123	5.26515	Positive regulation of transmembrane receptor protein serine/threonine kinase signaling pathway	http://amigo.geneontology.org/amigo/term/GO:0090100	ENG SULF1 THBS1 RBPMS SOX11
0.0240542	15	856	2.26967	Head development	http://amigo.geneontology.org/amigo/term/GO:0060322	RARB MMP2 CRISPLD2 GRIN2D SLC1A1 COL1A1 SATB2 TBX3 LEF1 SSTR1 LRP8 MMP14 ADCY1 ALDH1A3 RTN4RL1
0.0241439	6	179	4.34154	Positive regulation of cell growth	http://amigo.geneontology.org/amigo/term/GO:0030307	NTN1 FN1 KRT17 IGFBP1 MMP14 BDNF
0.0241818	16	944	2.1953	MAPK cascade	http://amigo.geneontology.org/amigo/term/GO:0000165	IRAK3 IL26 FN1 TEK DUSP4 GLIPR2 CCR7 TLR4 NTRK3 IGFBP4 IGFBP3 ADRA2A UCHL1 GDNF EPGN PDGFA
0.0251246	8	309	3.35334	Regulation of cellular response to growth factor stimulus	http://amigo.geneontology.org/amigo/term/GO:0090287	SFRP4 ENG FST SULF1 THBS1 NTRK3 SOX11 ITGB3
0.0252469	5	125	5.18091	Cardiac ventricle development	http://amigo.geneontology.org/amigo/term/GO:0003231	ENG TBX3 HEY2 HEG1 SOX11
0.0252469	7	243	3.73111	Regulation of epithelial cell migration	http://amigo.geneontology.org/amigo/term/GO:0010632	MEOX2 TEK GLIPR2 ENPP2 THBS1 TACSTD2 ITGB3
0.0252469	6	181	4.29357	Sensory perception of mechanical stimulus	http://amigo.geneontology.org/amigo/term/GO:0050954	SNAI2 SLC1A3 CEMIP HOMER2 COL1A1 RIPOR2
0.0252469	14	776	2.33675	Trans-synaptic signaling	http://amigo.geneontology.org/amigo/term/GO:0099537	SLC1A3 PLAT GRIN2D NPTX2 SLC1A1 NRXN2 HTR7 ADRA2A LRP8 ADCY1 GDNF BDNF PENK NTNG2
0.0252636	3	37	10.5018	Negative regulation of cell junction assembly	http://amigo.geneontology.org/amigo/term/GO:1901889	ARHGAP6 THBS1 MMP14
0.0252636	12	611	2.54382	Regulation of secretion by cell	http://amigo.geneontology.org/amigo/term/GO:1903530	TNFRSF1B TLR4 CYP19A1 PTGES ADRA2A CACNA1C FRMD4A GJA1 NKX6-1 ADCY1 GDNF SOX11
0.0254359	21	1409	1.93043	Positive regulation of catalytic activity	http://amigo.geneontology.org/amigo/term/GO:0043085	GPRC5A ARHGAP6 CEMIP SLC1A1 FN1 TEK CCR7 DOCK4 RIPK3 ADCY4 NTRK3 ADPRH ADRA2A CACNA1C LRP8 ADCY1 GDNF BDNF EPGN PDGFA ITGB3
0.0259458	4	77	6.72845	Mesoderm formation	http://amigo.geneontology.org/amigo/term/GO:0001707	EYA2 LEF1 GJA1 ITGB3
0.0259458	4	77	6.72845	Adult locomotory behavior	http://amigo.geneontology.org/amigo/term/GO:0008344	GRIN2D EPS8 UCHL1 GDNF
0.0259713	7	245	3.70065	Glial cell differentiation	http://amigo.geneontology.org/amigo/term/GO:0010001	TNFRSF1B TLR4 LEF1 NTRK3 NKX6-1 SOX11 ZNF488
0.0259713	8	312	3.3211	Positive regulation of cell development	http://amigo.geneontology.org/amigo/term/GO:0010720	TNFRSF1B NTN1 FN1 LRP8 NKX6-1 SHOX2 BDNF SOX11
0.026002	3	38	10.2255	Behavioral fear response	http://amigo.geneontology.org/amigo/term/GO:0001662	SLC1A1 GJA1 PENK
0.026002	2	11	23.5496	Regulation of dendritic cell antigen processing and presentation	http://amigo.geneontology.org/amigo/term/GO:0002604	CCR7 THBS1
0.026002	3	38	10.2255	Aortic valve development	http://amigo.geneontology.org/amigo/term/GO:0003176	SNAI2 TNFRSF1B HEY2
0.026002	2	11	23.5496	CAMP biosynthetic process	http://amigo.geneontology.org/amigo/term/GO:0006171	ADCY4 ADCY1
0.026002	2	11	23.5496	Peristalsis	http://amigo.geneontology.org/amigo/term/GO:0030432	TBX3 GDNF
0.026002	2	11	23.5496	Negative regulation of interleukin-13 production	http://amigo.geneontology.org/amigo/term/GO:0032696	ARG2 LEF1
0.026002	3	38	10.2255	Mesodermal cell differentiation	http://amigo.geneontology.org/amigo/term/GO:0048333	EYA2 GJA1 ITGB3
0.026002	3	38	10.2255	Embryonic digestive tract development	http://amigo.geneontology.org/amigo/term/GO:0048566	RARB SHOX2 SOX11
0.026002	2	11	23.5496	Positive regulation of hair follicle development	http://amigo.geneontology.org/amigo/term/GO:0051798	KRT17 FST
0.026002	2	11	23.5496	Bone trabecula formation	http://amigo.geneontology.org/amigo/term/GO:0060346	MMP2 COL1A1
0.026002	3	38	10.2255	Ventricular septum morphogenesis	http://amigo.geneontology.org/amigo/term/GO:0060412	TBX3 HEY2 SOX11
0.026002	2	11	23.5496	Notch signaling involved in heart development	http://amigo.geneontology.org/amigo/term/GO:0061314	SNAI2 HEY2
0.026002	2	11	23.5496	L-aspartate transmembrane transport	http://amigo.geneontology.org/amigo/term/GO:0070778	SLC1A3 SLC1A1
0.026002	2	11	23.5496	Cellular response to UV-A	http://amigo.geneontology.org/amigo/term/GO:0071492	MMP2 MMP1
0.026002	3	38	10.2255	Regulation of stem cell proliferation	http://amigo.geneontology.org/amigo/term/GO:0072091	TBX3 GJA1 SOX11
0.026002	11	535	2.66308	Regulation of anatomical structure size	http://amigo.geneontology.org/amigo/term/GO:0090066	LIMA1 NTN1 FN1 CCR7 DOCK4 HTR7 ADRA2A EPS8 GJA1 NKX6-1 BDNF
0.0270069	11	540	2.63843	Negative regulation of phosphate metabolic process	http://amigo.geneontology.org/amigo/term/GO:0045936	GPRC5A IRAK3 ENG PRR5L NTRK3 IGFBP3 UCHL1 CDA HEG1 PDGFA ELFN1
0.0270069	11	540	2.63843	Negative regulation of intracellular signal transduction	http://amigo.geneontology.org/amigo/term/GO:1902532	SNAI2 IRAK3 HOMER2 RIPOR2 DUSP4 TLR4 THBS1 UCHL1 HEG1 RNF152 RTKN2
0.0271892	20	1329	1.94918	Response to abiotic stimulus	http://amigo.geneontology.org/amigo/term/GO:0009628	SLC1A3 MMP2 PLAT SLC1A1 ENG COL1A1 NRXN2 RIPOR2 PAPPA2 TEK POSTN TLR4 THBS1 GJA1 MMP14 ANGPTL4 SCARA5 PENK KRT14 MMP1
0.0271892	5	129	5.02026	Epithelial cell apoptotic process	http://amigo.geneontology.org/amigo/term/GO:1904019	SFRP4 TEK THBS1 ANGPTL4 CD248
0.027206	11	541	2.63355	Negative regulation of phosphorus metabolic process	http://amigo.geneontology.org/amigo/term/GO:0010563	GPRC5A IRAK3 ENG PRR5L NTRK3 IGFBP3 UCHL1 CDA HEG1 PDGFA ELFN1
0.0275814	3	39	9.96329	Behavioral defense response	http://amigo.geneontology.org/amigo/term/GO:0002209	SLC1A1 GJA1 PENK
0.0275814	3	39	9.96329	Forelimb morphogenesis	http://amigo.geneontology.org/amigo/term/GO:0035136	TBX3 CACNA1C SHOX2
0.0282415	9	391	2.98134	Biological process involved in symbiotic interaction	http://amigo.geneontology.org/amigo/term/GO:0044403	NECTIN1 FN1 CXCL6 RIPK3 LEF1 NTRK3 PTX3 ANPEP ITGB3
0.0292783	7	253	3.58363	Myeloid leukocyte migration	http://amigo.geneontology.org/amigo/term/GO:0097529	RIPOR2 CXCL6 CCR7 THBS1 MMP14 CMKLR1 MMP28
0.0293929	3	40	9.7142	Positive regulation of BMP signaling pathway	http://amigo.geneontology.org/amigo/term/GO:0030513	ENG SULF1 SOX11
0.0293929	3	40	9.7142	Postsynaptic specialization organization	http://amigo.geneontology.org/amigo/term/GO:0099084	NRXN2 NTRK3 NTNG2
0.0294597	5	132	4.90616	Odontogenesis	http://amigo.geneontology.org/amigo/term/GO:0042476	DLX3 COL1A1 NECTIN1 FST LEF1
0.0294597	8	322	3.21796	Positive regulation of secretion	http://amigo.geneontology.org/amigo/term/GO:0051047	TLR4 CYP19A1 PTGES FRMD4A GJA1 NKX6-1 GDNF SOX11
0.0298311	2	12	21.5871	Establishment of T cell polarity	http://amigo.geneontology.org/amigo/term/GO:0001768	RIPOR2 CCR7
0.0298311	2	12	21.5871	Negative regulation of activin receptor signaling pathway	http://amigo.geneontology.org/amigo/term/GO:0032926	FST DACT2
0.0298311	2	12	21.5871	Embryonic camera-type eye formation	http://amigo.geneontology.org/amigo/term/GO:0060900	SOX11 ALDH1A3
0.029983	4	82	6.31818	Neural crest cell development	http://amigo.geneontology.org/amigo/term/GO:0014032	SNAI2 FN1 GDNF SOX11
0.029983	4	82	6.31818	Positive regulation of lipid transport	http://amigo.geneontology.org/amigo/term/GO:0032370	ABCB4 CYP19A1 ABCA8 PTGES
0.029983	4	82	6.31818	Vasoconstriction	http://amigo.geneontology.org/amigo/term/GO:0042310	DOCK4 HTR7 ADRA2A GJA1
0.0303981	9	397	2.93628	Negative regulation of defense response	http://amigo.geneontology.org/amigo/term/GO:0031348	TNFRSF1B ARG2 PTHLH IRAK3 TEK TNFAIP6 ADCY4 HTR7 ADCY1
0.0305521	16	978	2.11898	Negative regulation of apoptotic process	http://amigo.geneontology.org/amigo/term/GO:0043066	HSPB6 SNAI2 EYA2 RARB ARG2 SLC1A1 TEK CCR7 TBX3 HEY2 THBS1 LEF1 ANGPTL4 GDNF BDNF RTKN2
0.0305521	8	325	3.18825	Positive regulation of DNA-binding transcription factor activity	http://amigo.geneontology.org/amigo/term/GO:0051091	IRAK3 RIPK3 TLR4 LRP8 NKX6-1 ADCY1 CYTL1 RTKN2
0.0306704	3	41	9.47727	Negative regulation of gliogenesis	http://amigo.geneontology.org/amigo/term/GO:0014014	NTRK3 NKX6-1 SOX11
0.0306704	3	41	9.47727	Xenobiotic transport	http://amigo.geneontology.org/amigo/term/GO:0042908	ABCB4 ABCA8 GJA1
0.0314175	5	135	4.79714	Regulation of leukocyte chemotaxis	http://amigo.geneontology.org/amigo/term/GO:0002688	RIPOR2 CCR7 THBS1 CMKLR1 MMP28
0.0314175	5	135	4.79714	Mesoderm development	http://amigo.geneontology.org/amigo/term/GO:0007498	EYA2 TBX3 LEF1 GJA1 ITGB3
0.0314175	8	327	3.16875	Organic acid transport	http://amigo.geneontology.org/amigo/term/GO:0015849	SLC38A5 SLC1A3 SLC1A1 SLC16A7 THBS1 PTGES GJA1 EMB
0.0324579	8	329	3.14949	Regulation of ERK1 and ERK2 cascade	http://amigo.geneontology.org/amigo/term/GO:0070372	IL26 FN1 TEK DUSP4 GLIPR2 CCR7 TLR4 PDGFA
0.0325014	3	42	9.25162	Cyclic nucleotide metabolic process	http://amigo.geneontology.org/amigo/term/GO:0009187	PTHLH ADCY4 ADCY1
0.032642	12	640	2.42855	Developmental growth	http://amigo.geneontology.org/amigo/term/GO:0048589	NTN1 RARB FN1 POSTN HEY2 IGFBP1 GJA1 NKX6-1 PTX3 NINJ2 HEG1 BDNF
0.0327764	8	330	3.13994	Regulation of cell morphogenesis	http://amigo.geneontology.org/amigo/term/GO:0022604	FN1 POSTN ENPP2 EPS8 FGD5 LRP8 TACSTD2 NTNG2
0.0327764	19	1264	1.94694	Chemical homeostasis	http://amigo.geneontology.org/amigo/term/GO:0048878	ABCB4 LIMA1 PTPRN SLC1A3 CEMIP HOMER2 GRIN2D SFRP4 SLC1A1 CCR7 STEAP4 ADCY4 ADRA2A CACNA1C GJA1 ADCY1 ANGPTL4 SCARA5 CMKLR1
0.0328398	6	196	3.96498	Positive regulation of epithelial cell proliferation	http://amigo.geneontology.org/amigo/term/GO:0050679	PTPRN TEK TLR4 SOX11 EPGN ITGB3
0.0334268	2	13	19.9266	Establishment of lymphocyte polarity	http://amigo.geneontology.org/amigo/term/GO:0001767	RIPOR2 CCR7
0.0334268	12	643	2.41722	Negative regulation of immune system process	http://amigo.geneontology.org/amigo/term/GO:0002683	ARG2 PTHLH IRAK3 RIPOR2 ADCY4 TLR4 LRRC32 THBS1 HTR7 ADCY1 SOX11 MMP28
0.0334268	2	13	19.9266	Auditory behavior	http://amigo.geneontology.org/amigo/term/GO:0031223	SLC1A3 NRXN2
0.0334268	2	13	19.9266	Positive regulation of insulin-like growth factor receptor signaling pathway	http://amigo.geneontology.org/amigo/term/GO:0043568	IGFBP4 IGFBP3
0.0334268	2	13	19.9266	Positive regulation of epidermal growth factor-activated receptor activity	http://amigo.geneontology.org/amigo/term/GO:0045741	ADRA2A EPGN
0.0334268	2	13	19.9266	Heart trabecula formation	http://amigo.geneontology.org/amigo/term/GO:0060347	TEK HEY2
0.0337562	3	43	9.03647	Regulation of myotube differentiation	http://amigo.geneontology.org/amigo/term/GO:0010830	MMP14 SHOX2 BDNF
0.0337562	3	43	9.03647	Regulation of transforming growth factor beta production	http://amigo.geneontology.org/amigo/term/GO:0071634	FN1 LRRC32 THBS1
0.0337562	14	815	2.22493	Synaptic signaling	http://amigo.geneontology.org/amigo/term/GO:0099536	SLC1A3 PLAT GRIN2D NPTX2 SLC1A1 NRXN2 HTR7 ADRA2A LRP8 ADCY1 GDNF BDNF PENK NTNG2
0.0337562	3	43	9.03647	Semi-lunar valve development	http://amigo.geneontology.org/amigo/term/GO:1905314	SNAI2 TNFRSF1B HEY2
0.0346458	11	565	2.52168	Multicellular organismal homeostasis	http://amigo.geneontology.org/amigo/term/GO:0048871	HOMER2 SLC1A1 G0S2 ADCY4 TLR4 PTGES GJA1 ADCY1 CYTL1 CMKLR1 ITGB3
0.0348995	8	335	3.09308	Hormone secretion	http://amigo.geneontology.org/amigo/term/GO:0046879	PTPRN TBX3 CYP19A1 ADRA2A CACNA1C GJA1 NKX6-1 SOX11
0.0349532	4	87	5.95507	Positive regulation of axonogenesis	http://amigo.geneontology.org/amigo/term/GO:0050772	NTN1 FN1 SHOX2 BDNF
0.0349532	4	87	5.95507	Negative regulation of wound healing	http://amigo.geneontology.org/amigo/term/GO:0061045	PLAT THBS1 GJA1 PDGFA
0.0350271	5	140	4.62581	Regulation of wound healing	http://amigo.geneontology.org/amigo/term/GO:0061041	PLAT THBS1 ADRA2A GJA1 PDGFA
0.0350271	5	140	4.62581	Granulocyte chemotaxis	http://amigo.geneontology.org/amigo/term/GO:0071621	RIPOR2 CXCL6 CCR7 THBS1 CMKLR1
0.0355186	3	44	8.8311	Mesenchymal cell proliferation	http://amigo.geneontology.org/amigo/term/GO:0010463	PRRX1 SHOX2 PDGFA
0.0357579	6	201	3.86635	Notch signaling pathway	http://amigo.geneontology.org/amigo/term/GO:0007219	SNAI2 NOTCH3 LFNG POSTN HEY2 MMP14
0.0358771	5	141	4.593	Regulation of phosphatidylinositol 3-kinase signaling	http://amigo.geneontology.org/amigo/term/GO:0014066	FN1 TEK PRR5L NTRK3 PDGFA
0.0359666	4	88	5.8874	Stem cell development	http://amigo.geneontology.org/amigo/term/GO:0048864	SNAI2 FN1 GDNF SOX11
0.0363382	10	490	2.64332	Response to oxidative stress	http://amigo.geneontology.org/amigo/term/GO:0006979	PTPRN MMP2 SLC1A1 COL1A1 RIPK3 PRR5L TLR4 RBPMS MMP14 PENK
0.0363674	7	268	3.38306	Negative regulation of inflammatory response	http://amigo.geneontology.org/amigo/term/GO:0050728	TNFRSF1B PTHLH TEK TNFAIP6 ADCY4 HTR7 ADCY1
0.0365822	21	1475	1.84405	Leukocyte activation	http://amigo.geneontology.org/amigo/term/GO:0045321	TNFRSF1B APBB1IP ARG2 CRISPLD2 LFNG RIPOR2 QPCT TNFAIP6 CXCL6 CCR7 RIPK3 DYSF TLR4 LRRC32 THBS1 LEF1 MMP14 CDA PTX3 ANPEP SOX11
0.0365945	5	142	4.56066	Regulation of mononuclear cell migration	http://amigo.geneontology.org/amigo/term/GO:0071675	RIPOR2 CCR7 RIPK3 THBS1 CMKLR1
0.0366994	4	89	5.82125	Endoderm development	http://amigo.geneontology.org/amigo/term/GO:0007492	MMP2 FN1 DUSP4 MMP14
0.0366994	2	14	18.5032	Atrioventricular canal development	http://amigo.geneontology.org/amigo/term/GO:0036302	ENG TBX3
0.0366994	4	89	5.82125	Focal adhesion assembly	http://amigo.geneontology.org/amigo/term/GO:0048041	ARHGAP6 TEK THBS1 MMP14
0.0366994	2	14	18.5032	Venous blood vessel development	http://amigo.geneontology.org/amigo/term/GO:0060841	ENG HEG1
0.0366994	4	89	5.82125	Somite development	http://amigo.geneontology.org/amigo/term/GO:0061053	LFNG MEOX2 LEF1 SOX11
0.0366994	2	14	18.5032	Bone trabecula morphogenesis	http://amigo.geneontology.org/amigo/term/GO:0061430	MMP2 COL1A1
0.0366994	2	14	18.5032	Response to UV-A	http://amigo.geneontology.org/amigo/term/GO:0070141	MMP2 MMP1
0.0366994	2	14	18.5032	Extracellular matrix constituent secretion	http://amigo.geneontology.org/amigo/term/GO:0070278	TNFRSF1B ENG
0.0366994	3	45	8.63485	Transforming growth factor beta production	http://amigo.geneontology.org/amigo/term/GO:0071604	FN1 LRRC32 THBS1
0.0366994	2	14	18.5032	Negative regulation of morphogenesis of an epithelium	http://amigo.geneontology.org/amigo/term/GO:1905331	SULF1 TACSTD2
0.0375568	23	1678	1.77534	Nervous system process	http://amigo.geneontology.org/amigo/term/GO:0050877	SNAI2 TNFRSF1B SLC1A3 CEMIP HOMER2 GRIN2D NPTX2 SLC1A1 COL1A1 NRXN2 RIPOR2 EFEMP1 TGFBI LEF1 KCNH1 PTGES UCHL1 ADCY1 BDNF PENK ALDH1A3 TACSTD2 SCN8A
0.0377893	9	417	2.79545	Regulation of actin filament-based process	http://amigo.geneontology.org/amigo/term/GO:0032970	ARHGAP6 LIMA1 TEK CCR7 NTRK3 CACNA1C EPS8 TACSTD2 PDGFA
0.0382376	7	272	3.33331	Positive regulation of growth	http://amigo.geneontology.org/amigo/term/GO:0045927	NTN1 FN1 KRT17 HEY2 IGFBP1 MMP14 BDNF
0.038485	3	46	8.44713	Macrophage chemotaxis	http://amigo.geneontology.org/amigo/term/GO:0048246	THBS1 CMKLR1 MMP28
0.038485	16	1013	2.04577	Positive regulation of transport	http://amigo.geneontology.org/amigo/term/GO:0051050	ABCB4 CEMIP SFRP4 PRR5L TLR4 CYP19A1 ABCA8 PTGES ADRA2A FRMD4A GJA1 KCNJ15 NKX6-1 PTX3 GDNF SOX11
0.038485	3	46	8.44713	Ventricular cardiac muscle tissue morphogenesis	http://amigo.geneontology.org/amigo/term/GO:0055010	ENG HEY2 HEG1
0.0390601	10	498	2.60086	Regulation of inflammatory response	http://amigo.geneontology.org/amigo/term/GO:0050727	TNFRSF1B PTHLH TEK TNFAIP6 CCR7 ADCY4 TLR4 PTGES HTR7 ADCY1
0.0391351	8	345	3.00343	Hormone transport	http://amigo.geneontology.org/amigo/term/GO:0009914	PTPRN TBX3 CYP19A1 ADRA2A CACNA1C GJA1 NKX6-1 SOX11
0.0400928	4	92	5.63142	Columnar/cuboidal epithelial cell differentiation	http://amigo.geneontology.org/amigo/term/GO:0002065	DLX3 RARB NKX6-1 SOX11
0.0400928	4	92	5.63142	Odontogenesis of dentin-containing tooth	http://amigo.geneontology.org/amigo/term/GO:0042475	DLX3 NECTIN1 FST LEF1
0.0400928	4	92	5.63142	Artery development	http://amigo.geneontology.org/amigo/term/GO:0060840	ADAMTS6 ENG PRRX1 HEY2
0.0402627	3	47	8.26741	Positive regulation of phospholipase C activity	http://amigo.geneontology.org/amigo/term/GO:0010863	ARHGAP6 NTRK3 BDNF
0.0402627	3	47	8.26741	Keratinocyte proliferation	http://amigo.geneontology.org/amigo/term/GO:0043616	SNAI2 FST TLR4
0.0402627	3	47	8.26741	Autonomic nervous system development	http://amigo.geneontology.org/amigo/term/GO:0048483	FN1 GDNF SOX11
0.040487	2	15	17.2697	Mechanosensory behavior	http://amigo.geneontology.org/amigo/term/GO:0007638	SLC1A3 NRXN2
0.040487	2	15	17.2697	Negative regulation of interleukin-17 production	http://amigo.geneontology.org/amigo/term/GO:0032700	ARG2 TLR4
0.040487	6	209	3.71836	Phosphatidylinositol-mediated signaling	http://amigo.geneontology.org/amigo/term/GO:0048015	FN1 TEK PRR5L NTRK3 KCNH1 PDGFA
0.040487	2	15	17.2697	L-glutamate import	http://amigo.geneontology.org/amigo/term/GO:0051938	SLC1A3 SLC1A1
0.040487	2	15	17.2697	Negative regulation of cell migration involved in sprouting angiogenesis	http://amigo.geneontology.org/amigo/term/GO:0090051	MEOX2 THBS1
0.040487	2	15	17.2697	L-glutamate import across plasma membrane	http://amigo.geneontology.org/amigo/term/GO:0098712	SLC1A3 SLC1A1
0.040487	2	15	17.2697	Regulation of vascular associated smooth muscle cell differentiation	http://amigo.geneontology.org/amigo/term/GO:1905063	ENG HEY2
0.0407067	14	842	2.15358	Actin filament-based process	http://amigo.geneontology.org/amigo/term/GO:0030029	ARHGAP6 LIMA1 EPDR1 TEK CCR7 NTRK3 ADRA2A CACNA1C EPS8 GJA1 FGD5 TNXB TACSTD2 PDGFA
0.0407215	4	93	5.57087	Neural crest cell differentiation	http://amigo.geneontology.org/amigo/term/GO:0014033	SNAI2 FN1 GDNF SOX11
0.0407634	5	148	4.37577	Regulation of muscle cell differentiation	http://amigo.geneontology.org/amigo/term/GO:0051147	ENG HEY2 MMP14 SHOX2 BDNF
0.0407634	6	210	3.70065	Response to ketone	http://amigo.geneontology.org/amigo/term/GO:1901654	ABCB4 CCR7 POSTN THBS1 NTRK3 ADCY1
0.0408173	14	843	2.15103	Inorganic cation transmembrane transport	http://amigo.geneontology.org/amigo/term/GO:0098662	SLC1A3 CEMIP GRIN2D SLC1A1 CCR7 STEAP4 HECW2 KCNH1 ADRA2A CACNA1C KCNJ15 SCARA5 NETO2 SCN8A
0.0409831	12	670	2.31981	Regulation of secretion	http://amigo.geneontology.org/amigo/term/GO:0051046	TNFRSF1B TLR4 CYP19A1 PTGES ADRA2A CACNA1C FRMD4A GJA1 NKX6-1 ADCY1 GDNF SOX11
0.0409831	8	350	2.96052	Epithelial tube morphogenesis	http://amigo.geneontology.org/amigo/term/GO:0060562	NTN1 ENG TBX3 LEF1 MMP14 GDNF SOX11 TACSTD2
0.0409831	8	350	2.96052	ERK1 and ERK2 cascade	http://amigo.geneontology.org/amigo/term/GO:0070371	IL26 FN1 TEK DUSP4 GLIPR2 CCR7 TLR4 PDGFA
0.0417388	4	94	5.51161	Ureteric bud development	http://amigo.geneontology.org/amigo/term/GO:0001657	RARB ARG2 GDNF TACSTD2
0.0421587	8	352	2.9437	Negative regulation of protein phosphorylation	http://amigo.geneontology.org/amigo/term/GO:0001933	GPRC5A IRAK3 ENG PRR5L NTRK3 IGFBP3 UCHL1 HEG1
0.0421801	12	673	2.30947	Cellular response to lipid	http://amigo.geneontology.org/amigo/term/GO:0071396	ABCB4 SNAI2 TNFRSF1B COL1A1 CXCL6 TLR4 LEF1 SSTR1 NTRK3 LRP8 ADCY1 PENK
0.0424078	5	150	4.31742	Positive regulation of epithelial cell migration	http://amigo.geneontology.org/amigo/term/GO:0010634	TEK GLIPR2 ENPP2 THBS1 ITGB3
0.0427687	6	213	3.64853	Inositol lipid-mediated signaling	http://amigo.geneontology.org/amigo/term/GO:0048017	FN1 TEK PRR5L NTRK3 KCNH1 PDGFA
0.0427687	6	213	3.64853	Positive regulation of peptidyl-tyrosine phosphorylation	http://amigo.geneontology.org/amigo/term/GO:0050731	ENPP2 ADRA2A LRP8 BDNF EPGN ITGB3
0.0427687	4	95	5.45359	Mesonephric epithelium development	http://amigo.geneontology.org/amigo/term/GO:0072163	RARB ARG2 GDNF TACSTD2
0.0427687	4	95	5.45359	Mesonephric tubule development	http://amigo.geneontology.org/amigo/term/GO:0072164	RARB ARG2 GDNF TACSTD2
0.0429708	3	49	7.92996	Negative chemotaxis	http://amigo.geneontology.org/amigo/term/GO:0050919	NTN1 PDGFA ITGB3
0.0429708	10	510	2.53966	Regulation of DNA-binding transcription factor activity	http://amigo.geneontology.org/amigo/term/GO:0051090	IRAK3 SFRP4 RIPK3 TLR4 LRP8 NKX6-1 ADCY1 CYTL1 CMKLR1 RTKN2
0.0429708	3	49	7.92996	Regulation of phospholipase C activity	http://amigo.geneontology.org/amigo/term/GO:1900274	ARHGAP6 NTRK3 BDNF
0.0429708	3	49	7.92996	Negative regulation of signal transduction in absence of ligand	http://amigo.geneontology.org/amigo/term/GO:1901099	SNAI2 EYA2 GDNF
0.0429708	3	49	7.92996	Positive regulation of epithelial cell apoptotic process	http://amigo.geneontology.org/amigo/term/GO:1904037	SFRP4 THBS1 CD248
0.0429708	3	49	7.92996	Negative regulation of extrinsic apoptotic signaling pathway in absence of ligand	http://amigo.geneontology.org/amigo/term/GO:2001240	SNAI2 EYA2 GDNF
0.043529	2	16	16.1903	Negative regulation of cell morphogenesis involved in differentiation	http://amigo.geneontology.org/amigo/term/GO:0010771	POSTN TACSTD2
0.043529	2	16	16.1903	Gonadotropin secretion	http://amigo.geneontology.org/amigo/term/GO:0032274	TBX3 GJA1
0.043529	4	96	5.39678	Response to vitamin	http://amigo.geneontology.org/amigo/term/GO:0033273	SNAI2 COL1A1 POSTN PENK
0.043529	2	16	16.1903	Embryonic digestive tract morphogenesis	http://amigo.geneontology.org/amigo/term/GO:0048557	SHOX2 SOX11
0.043529	12	678	2.29244	Regulation of cell activation	http://amigo.geneontology.org/amigo/term/GO:0050865	TNFRSF1B ARG2 RIPOR2 CCR7 RIPK3 TLR4 LRRC32 THBS1 LEF1 MMP14 SOX11 PDGFA
0.043529	4	96	5.39678	Response to cAMP	http://amigo.geneontology.org/amigo/term/GO:0051591	PTPRN COL1A1 TEK PENK
0.043529	2	16	16.1903	Ventricular cardiac muscle cell differentiation	http://amigo.geneontology.org/amigo/term/GO:0055012	RARB HEY2
0.043529	4	96	5.39678	Transport across blood-brain barrier	http://amigo.geneontology.org/amigo/term/GO:0150104	SLC38A5 SLC1A3 SLC1A1 SLC16A7
0.043529	2	16	16.1903	Negative regulation of substrate adhesion-dependent cell spreading	http://amigo.geneontology.org/amigo/term/GO:1900025	POSTN TACSTD2
0.0438316	14	855	2.12084	Epithelial cell differentiation	http://amigo.geneontology.org/amigo/term/GO:0030855	DLX3 RARB SFRP4 RIPOR2 KRT17 KRT34 TBX3 HEY2 NKX6-1 DACT2 GDNF HEG1 SOX11 KRT14
0.0439101	8	357	2.90247	Lymphocyte proliferation	http://amigo.geneontology.org/amigo/term/GO:0046651	TNFRSF1B ARG2 RIPOR2 RIPK3 TLR4 LRRC32 LEF1 SOX11
0.0444246	3	50	7.77136	Neurotransmitter uptake	http://amigo.geneontology.org/amigo/term/GO:0001504	SLC1A3 GDNF ITGB3
0.045387	5	154	4.20528	Positive regulation of chemotaxis	http://amigo.geneontology.org/amigo/term/GO:0050921	RIPOR2 CCR7 THBS1 NTRK3 CMKLR1
0.0458433	8	360	2.87828	Mononuclear cell proliferation	http://amigo.geneontology.org/amigo/term/GO:0032943	TNFRSF1B ARG2 RIPOR2 RIPK3 TLR4 LRRC32 LEF1 SOX11
0.0459324	4	98	5.28664	Regulation of epithelial to mesenchymal transition	http://amigo.geneontology.org/amigo/term/GO:0010717	ENG COL1A1 GLIPR2 LEF1
0.046371	5	155	4.17815	Response to calcium ion	http://amigo.geneontology.org/amigo/term/GO:0051592	THBS1 KCNH1 PTGES ADCY1 PENK
0.0465302	3	51	7.61898	Endodermal cell differentiation	http://amigo.geneontology.org/amigo/term/GO:0035987	MMP2 FN1 MMP14
0.0473368	4	99	5.23324	Mesonephros development	http://amigo.geneontology.org/amigo/term/GO:0001823	RARB ARG2 GDNF TACSTD2
0.0479053	2	17	15.238	Osteoblast development	http://amigo.geneontology.org/amigo/term/GO:0002076	PTHLH SATB2
0.0479053	2	17	15.238	Hyaluronan catabolic process	http://amigo.geneontology.org/amigo/term/GO:0030214	CEMIP LYVE1
0.0479053	2	17	15.238	Reflex	http://amigo.geneontology.org/amigo/term/GO:0060004	SLC1A1 ALDH1A3
0.0479053	2	17	15.238	Cell migration involved in heart development	http://amigo.geneontology.org/amigo/term/GO:0060973	SNAI2 ENG
0.0479053	2	17	15.238	Positive regulation of chemokine (C-X-C motif) ligand 2 production	http://amigo.geneontology.org/amigo/term/GO:2000343	POSTN TLR4
0.0484313	3	52	7.47247	Negative regulation of DNA binding	http://amigo.geneontology.org/amigo/term/GO:0043392	HEY2 LEF1 SOX11
0.0484313	12	691	2.24931	Cellular response to organonitrogen compound	http://amigo.geneontology.org/amigo/term/GO:0071417	SLC1A3 MMP2 SLC1A1 COL1A1 ADCY4 TLR4 IGFBP1 HTR7 GJA1 NKX6-1 ADCY1 PENK
0.0484563	11	606	2.35107	Regulation of system process	http://amigo.geneontology.org/amigo/term/GO:0044057	HSPB6 TNFRSF1B GRIN2D NPTX2 SLC1A1 DOCK4 HEY2 ADRA2A CACNA1C GJA1 SHOX2
0.0484563	7	291	3.11567	Regulation of blood circulation	http://amigo.geneontology.org/amigo/term/GO:1903522	SLC1A1 DOCK4 HEY2 ADRA2A CACNA1C GJA1 SHOX2
0.0491463	5	158	4.09882	Regulation of epithelial cell differentiation	http://amigo.geneontology.org/amigo/term/GO:0030856	SFRP4 TBX3 HEY2 NKX6-1 GDNF
0.0497907	4	101	5.12961	Regulation of lipase activity	http://amigo.geneontology.org/amigo/term/GO:0060191	ARHGAP6 NTRK3 ANGPTL4 BDNF
0.0499118	7	293	3.0944	Regulation of lymphocyte proliferation	http://amigo.geneontology.org/amigo/term/GO:0050670	TNFRSF1B ARG2 RIPOR2 RIPK3 TLR4 LRRC32 SOX11
0.0505318	3	53	7.33148	Regulation of myoblast differentiation	http://amigo.geneontology.org/amigo/term/GO:0045661	RIPOR2 TBX3 IGFBP3
0.0512562	4	102	5.07932	Oligodendrocyte differentiation	http://amigo.geneontology.org/amigo/term/GO:0048709	TNFRSF1B NKX6-1 SOX11 ZNF488
0.0514496	7	295	3.07342	Regulation of mononuclear cell proliferation	http://amigo.geneontology.org/amigo/term/GO:0032944	TNFRSF1B ARG2 RIPOR2 RIPK3 TLR4 LRRC32 SOX11
0.0518146	18	1251	1.86364	Ion transmembrane transport	http://amigo.geneontology.org/amigo/term/GO:0034220	SLC38A5 SLC1A3 CEMIP GRIN2D SLC1A1 SLC16A7 CCR7 STEAP4 HECW2 KCNH1 ADRA2A CACNA1C GJA1 KCNJ15 SCARA5 EMB NETO2 SCN8A
0.0522767	2	18	14.3914	Neuron cell-cell adhesion	http://amigo.geneontology.org/amigo/term/GO:0007158	NRXN2 NINJ2
0.0522767	2	18	14.3914	Negative regulation of fibroblast growth factor receptor signaling pathway	http://amigo.geneontology.org/amigo/term/GO:0040037	SULF1 THBS1
0.0522767	2	18	14.3914	Regulation of hair follicle development	http://amigo.geneontology.org/amigo/term/GO:0051797	KRT17 FST
0.0522767	2	18	14.3914	Anatomical structure regression	http://amigo.geneontology.org/amigo/term/GO:0060033	LEF1 CD248
0.0523058	4	103	5.03001	Regulation of heart rate	http://amigo.geneontology.org/amigo/term/GO:0002027	SLC1A1 HEY2 CACNA1C SHOX2
0.0523058	4	103	5.03001	Segmentation	http://amigo.geneontology.org/amigo/term/GO:0035282	LFNG MEOX2 TBX3 LEF1
0.0523199	3	54	7.19571	Aorta development	http://amigo.geneontology.org/amigo/term/GO:0035904	ADAMTS6 ENG HEY2
0.0531659	5	162	3.99762	Positive regulation of leukocyte migration	http://amigo.geneontology.org/amigo/term/GO:0002687	RIPOR2 CCR7 THBS1 MMP14 CMKLR1
0.0534629	8	373	2.77797	Blood coagulation	http://amigo.geneontology.org/amigo/term/GO:0007596	PLAT COL1A1 FN1 TLR4 THBS1 ADRA2A PDGFA ITGB3
0.0543337	5	163	3.97309	Modulation of process of other organism	http://amigo.geneontology.org/amigo/term/GO:0035821	CXCL6 RIPK3 LEF1 NTRK3 PTX3
0.0546653	3	55	7.06488	Response to amyloid-beta	http://amigo.geneontology.org/amigo/term/GO:1904645	MMP2 TLR4 GJA1
0.0550616	4	105	4.9342	Positive regulation of leukocyte chemotaxis	http://amigo.geneontology.org/amigo/term/GO:0002690	RIPOR2 CCR7 THBS1 CMKLR1
0.0550616	4	105	4.9342	Regulation of gliogenesis	http://amigo.geneontology.org/amigo/term/GO:0014013	TNFRSF1B NTRK3 NKX6-1 SOX11
0.0550616	4	105	4.9342	Inner ear morphogenesis	http://amigo.geneontology.org/amigo/term/GO:0042472	NTN1 RIPOR2 PRRX1 ALDH1A3
0.0550616	4	105	4.9342	Cardiac muscle cell differentiation	http://amigo.geneontology.org/amigo/term/GO:0055007	RARB TBX3 HEY2 SHOX2
0.0550629	5	164	3.94886	Positive regulation of angiogenesis	http://amigo.geneontology.org/amigo/term/GO:0045766	HSPB6 ENG TEK THBS1 ANGPTL4
0.0550629	5	164	3.94886	Positive regulation of vasculature development	http://amigo.geneontology.org/amigo/term/GO:1904018	HSPB6 ENG TEK THBS1 ANGPTL4
0.0555342	8	377	2.74849	Hemostasis	http://amigo.geneontology.org/amigo/term/GO:0007599	PLAT COL1A1 FN1 TLR4 THBS1 ADRA2A PDGFA ITGB3
0.0555342	4	106	4.88765	Sensory perception of pain	http://amigo.geneontology.org/amigo/term/GO:0019233	GRIN2D PTGES UCHL1 PENK
0.0555342	2	19	13.634	Striatum development	http://amigo.geneontology.org/amigo/term/GO:0021756	RARB ALDH1A3
0.0555342	3	56	6.93872	Negative regulation of blood coagulation	http://amigo.geneontology.org/amigo/term/GO:0030195	PLAT THBS1 PDGFA
0.0555342	3	56	6.93872	Positive regulation of epithelial cell differentiation	http://amigo.geneontology.org/amigo/term/GO:0030858	SFRP4 NKX6-1 GDNF
0.0555342	8	377	2.74849	Regulation of actin cytoskeleton organization	http://amigo.geneontology.org/amigo/term/GO:0032956	ARHGAP6 LIMA1 TEK CCR7 NTRK3 EPS8 TACSTD2 PDGFA
0.0555342	18	1264	1.84447	Positive regulation of transcription by RNA polymerase II	http://amigo.geneontology.org/amigo/term/GO:0045944	PTPRN DLX3 NOTCH3 RARB MEOX2 ENG IL26 PRRX1 SATB2 TBX3 LMO2 HEY2 TLR4 LEF1 NKX6-1 GDNF CYTL1 SOX11
0.0555342	2	19	13.634	Lymph node development	http://amigo.geneontology.org/amigo/term/GO:0048535	RIPK3 CD248
0.0555342	8	378	2.74122	Coagulation	http://amigo.geneontology.org/amigo/term/GO:0050817	PLAT COL1A1 FN1 TLR4 THBS1 ADRA2A PDGFA ITGB3
0.0555342	2	19	13.634	Definitive hemopoiesis	http://amigo.geneontology.org/amigo/term/GO:0060216	TEK MFAP5
0.0555342	2	19	13.634	Atrial cardiac muscle cell action potential	http://amigo.geneontology.org/amigo/term/GO:0086014	CACNA1C GJA1
0.0555342	2	19	13.634	Atrial cardiac muscle cell to AV node cell signaling	http://amigo.geneontology.org/amigo/term/GO:0086026	CACNA1C GJA1
0.0555342	2	19	13.634	Atrial cardiac muscle cell to AV node cell communication	http://amigo.geneontology.org/amigo/term/GO:0086066	CACNA1C GJA1
0.0555342	5	165	3.92493	Granulocyte migration	http://amigo.geneontology.org/amigo/term/GO:0097530	RIPOR2 CXCL6 CCR7 THBS1 CMKLR1
0.0555342	4	106	4.88765	Positive regulation of lipid localization	http://amigo.geneontology.org/amigo/term/GO:1905954	ABCB4 CYP19A1 ABCA8 PTGES
0.0558855	7	303	2.99227	Regulation of angiogenesis	http://amigo.geneontology.org/amigo/term/GO:0045765	HSPB6 ENG TEK ENPP2 SULF1 THBS1 ANGPTL4
0.0567615	10	541	2.39414	Regulation of lymphocyte activation	http://amigo.geneontology.org/amigo/term/GO:0051249	TNFRSF1B ARG2 RIPOR2 CCR7 RIPK3 TLR4 LRRC32 LEF1 MMP14 SOX11
0.0573152	15	986	1.97043	Cation transmembrane transport	http://amigo.geneontology.org/amigo/term/GO:0098655	SLC38A5 SLC1A3 CEMIP GRIN2D SLC1A1 CCR7 STEAP4 HECW2 KCNH1 ADRA2A CACNA1C KCNJ15 SCARA5 NETO2 SCN8A
0.057449	9	460	2.53414	Pattern specification process	http://amigo.geneontology.org/amigo/term/GO:0007389	LFNG MEOX2 ENG SATB2 FST TBX3 HEY2 LEF1 GDNF
0.0575151	8	381	2.71964	Response to lipopolysaccharide	http://amigo.geneontology.org/amigo/term/GO:0032496	TNFRSF1B IRAK3 CXCL6 CCR7 TLR4 PTGES GJA1 PENK
0.0575151	8	381	2.71964	Regulation of apoptotic signaling pathway	http://amigo.geneontology.org/amigo/term/GO:2001233	SNAI2 EYA2 G0S2 RIPK3 THBS1 GDNF BDNF RTKN2
0.0575316	3	57	6.81699	Acidic amino acid transport	http://amigo.geneontology.org/amigo/term/GO:0015800	SLC1A3 SLC1A1 GJA1
0.0575316	3	57	6.81699	Negative regulation of hemostasis	http://amigo.geneontology.org/amigo/term/GO:1900047	PLAT THBS1 PDGFA
0.0577565	9	461	2.52864	Negative regulation of transport	http://amigo.geneontology.org/amigo/term/GO:0051051	TNFRSF1B SFRP4 DYSF THBS1 HECW2 ADRA2A FRMD4A GJA1 ITGB3
0.0580446	11	629	2.2651	Regulation of leukocyte activation	http://amigo.geneontology.org/amigo/term/GO:0002694	TNFRSF1B ARG2 RIPOR2 CCR7 RIPK3 TLR4 LRRC32 THBS1 LEF1 MMP14 SOX11
0.0580446	4	108	4.79714	Biological process involved in interaction with symbiont	http://amigo.geneontology.org/amigo/term/GO:0051702	FN1 CXCL6 LEF1 PTX3
0.0584298	12	717	2.16774	Negative regulation of cellular component organization	http://amigo.geneontology.org/amigo/term/GO:0051129	TNFRSF1B ARHGAP6 LIMA1 NTN1 IRAK3 THBS1 EPS8 SPOCK1 MMP14 TACSTD2 RTN4RL1 ITGB3
0.0585257	6	235	3.30696	Regulation of neurotransmitter levels	http://amigo.geneontology.org/amigo/term/GO:0001505	SLC1A3 NRXN2 ADRA2A ADCY1 GDNF ITGB3
0.0585654	7	307	2.95329	Regulation of vasculature development	http://amigo.geneontology.org/amigo/term/GO:1901342	HSPB6 ENG TEK ENPP2 SULF1 THBS1 ANGPTL4
0.0594911	2	20	12.9523	Positive regulation of macrophage chemotaxis	http://amigo.geneontology.org/amigo/term/GO:0010759	THBS1 CMKLR1
0.0594911	2	20	12.9523	Positive regulation of CREB transcription factor activity	http://amigo.geneontology.org/amigo/term/GO:0032793	LRP8 ADCY1
0.0594911	3	58	6.69945	Response to cocaine	http://amigo.geneontology.org/amigo/term/GO:0042220	SLC1A3 HOMER2 SLC1A1
0.0594911	2	20	12.9523	Positive regulation of actin cytoskeleton reorganization	http://amigo.geneontology.org/amigo/term/GO:2000251	TEK NTRK3
0.0594911	2	20	12.9523	Negative regulation of transcription regulatory region DNA binding	http://amigo.geneontology.org/amigo/term/GO:2000678	HEY2 SOX11
0.0594911	3	58	6.69945	Regulation of extrinsic apoptotic signaling pathway in absence of ligand	http://amigo.geneontology.org/amigo/term/GO:2001239	SNAI2 EYA2 GDNF
0.0601263	5	170	3.80949	Phosphatidylinositol 3-kinase signaling	http://amigo.geneontology.org/amigo/term/GO:0014065	FN1 TEK PRR5L NTRK3 PDGFA
0.0606777	4	110	4.70992	Negative regulation of lymphocyte proliferation	http://amigo.geneontology.org/amigo/term/GO:0050672	ARG2 RIPOR2 LRRC32 SOX11
0.061078	6	238	3.26528	Mononuclear cell migration	http://amigo.geneontology.org/amigo/term/GO:0071674	RIPOR2 CCR7 RIPK3 THBS1 EPS8 CMKLR1
0.0612764	5	171	3.78721	Regulation of inflammatory response to antigenic stimulus	http://amigo.geneontology.org/amigo/term/GO:0002861	PTHLH CCR7 ADCY4 HTR7 ADCY1
0.0614635	7	311	2.9153	Epithelial cell migration	http://amigo.geneontology.org/amigo/term/GO:0010631	MEOX2 TEK GLIPR2 ENPP2 THBS1 TACSTD2 ITGB3
0.0614635	3	59	6.5859	Cardiac muscle tissue morphogenesis	http://amigo.geneontology.org/amigo/term/GO:0055008	ENG HEY2 HEG1
0.061531	4	111	4.66749	Limbic system development	http://amigo.geneontology.org/amigo/term/GO:0021761	TBX3 LEF1 LRP8 ALDH1A3
0.061531	4	111	4.66749	Negative regulation of mononuclear cell proliferation	http://amigo.geneontology.org/amigo/term/GO:0032945	ARG2 RIPOR2 LRRC32 SOX11
0.061531	4	111	4.66749	Molting cycle	http://amigo.geneontology.org/amigo/term/GO:0042303	KRT17 FST KRT14 PDGFA
0.061531	4	111	4.66749	Hair cycle	http://amigo.geneontology.org/amigo/term/GO:0042633	KRT17 FST KRT14 PDGFA
0.061531	6	239	3.25162	Regulation of chemotaxis	http://amigo.geneontology.org/amigo/term/GO:0050920	RIPOR2 CCR7 THBS1 NTRK3 CMKLR1 MMP28
0.061531	4	111	4.66749	Regulation of neurotransmitter transport	http://amigo.geneontology.org/amigo/term/GO:0051588	ADRA2A ADCY1 GDNF ITGB3
0.061531	8	388	2.67057	Leukocyte proliferation	http://amigo.geneontology.org/amigo/term/GO:0070661	TNFRSF1B ARG2 RIPOR2 RIPK3 TLR4 LRRC32 LEF1 SOX11
0.0615859	15	1000	1.94284	Cell-cell adhesion	http://amigo.geneontology.org/amigo/term/GO:0098609	NTN1 ARG2 NRXN2 NECTIN1 RIPOR2 FN1 CCR7 LRRC32 LEF1 TNXB EMB NINJ2 CADM1 NTNG2 ITGB3
0.0616834	5	172	3.7652	Regulation of extrinsic apoptotic signaling pathway	http://amigo.geneontology.org/amigo/term/GO:2001236	SNAI2 EYA2 G0S2 THBS1 GDNF
0.0616916	8	389	2.66371	Protein secretion	http://amigo.geneontology.org/amigo/term/GO:0009306	PTPRN LTBP2 TLR4 ADRA2A CACNA1C FRMD4A GJA1 NKX6-1
0.0620281	17	1192	1.84722	Positive regulation of cellular component organization	http://amigo.geneontology.org/amigo/term/GO:0051130	ABCB4 NTN1 SYNDIG1 SFRP4 RIPOR2 FN1 TEK CCR7 TLR4 ENPP2 NTRK3 EPS8 LRP8 SHOX2 BDNF EPGN MMP1
0.0621083	9	470	2.48022	Modulation of chemical synaptic transmission	http://amigo.geneontology.org/amigo/term/GO:0050804	SLC1A3 GRIN2D NPTX2 SLC1A1 ADRA2A LRP8 ADCY1 BDNF NTNG2
0.0621123	8	390	2.65688	Organic anion transport	http://amigo.geneontology.org/amigo/term/GO:0015711	ABCB4 SLC38A5 SLC1A3 SLC1A1 SLC16A7 PTGES GJA1 EMB
0.0621123	8	390	2.65688	Establishment of protein localization to extracellular region	http://amigo.geneontology.org/amigo/term/GO:0035592	PTPRN LTBP2 TLR4 ADRA2A CACNA1C FRMD4A GJA1 NKX6-1
0.0621123	14	909	1.99485	Inorganic ion transmembrane transport	http://amigo.geneontology.org/amigo/term/GO:0098660	SLC1A3 CEMIP GRIN2D SLC1A1 CCR7 STEAP4 HECW2 KCNH1 ADRA2A CACNA1C KCNJ15 SCARA5 NETO2 SCN8A
0.0625334	9	471	2.47496	Regulation of trans-synaptic signaling	http://amigo.geneontology.org/amigo/term/GO:0099177	SLC1A3 GRIN2D NPTX2 SLC1A1 ADRA2A LRP8 ADCY1 BDNF NTNG2
0.0625751	3	60	6.47614	Negative regulation of coagulation	http://amigo.geneontology.org/amigo/term/GO:0050819	PLAT THBS1 PDGFA
0.0625751	6	241	3.22463	Positive regulation of ERK1 and ERK2 cascade	http://amigo.geneontology.org/amigo/term/GO:0070374	IL26 TEK GLIPR2 CCR7 TLR4 PDGFA
0.0625751	7	314	2.88745	Regulation of leukocyte proliferation	http://amigo.geneontology.org/amigo/term/GO:0070663	TNFRSF1B ARG2 RIPOR2 RIPK3 TLR4 LRRC32 SOX11
0.0625751	7	314	2.88745	Epithelium migration	http://amigo.geneontology.org/amigo/term/GO:0090132	MEOX2 TEK GLIPR2 ENPP2 THBS1 TACSTD2 ITGB3
0.0625885	2	21	12.3355	Activation of protein kinase A activity	http://amigo.geneontology.org/amigo/term/GO:0034199	ADCY4 ADCY1
0.0625885	9	472	2.46971	Skin development	http://amigo.geneontology.org/amigo/term/GO:0043588	COL5A3 ADAMTS2 COL1A1 KRT17 KRT34 FST DACT2 KRT14 PDGFA
0.0625885	2	21	12.3355	Sympathetic nervous system development	http://amigo.geneontology.org/amigo/term/GO:0048485	GDNF SOX11
0.0625885	2	21	12.3355	Postsynaptic density assembly	http://amigo.geneontology.org/amigo/term/GO:0097107	NRXN2 NTRK3
0.0646124	8	394	2.6299	Eye development	http://amigo.geneontology.org/amigo/term/GO:0001654	RARB SLC1A1 NECTIN1 EFEMP1 CACNA1C SOX11 ALDH1A3 MFAP5
0.0646124	3	61	6.36997	Zymogen activation	http://amigo.geneontology.org/amigo/term/GO:0031638	PLAT THBS1 MMP14
0.0646124	3	61	6.36997	Smooth muscle cell differentiation	http://amigo.geneontology.org/amigo/term/GO:0051145	ENG TBX3 HEY2
0.0650829	4	114	4.54466	Regulation of extent of cell growth	http://amigo.geneontology.org/amigo/term/GO:0061387	NTN1 FN1 NKX6-1 BDNF
0.0650829	4	114	4.54466	Response to chemokine	http://amigo.geneontology.org/amigo/term/GO:1990868	RIPOR2 CXCL6 CCR7 CMKLR1
0.0650829	4	114	4.54466	Cellular response to chemokine	http://amigo.geneontology.org/amigo/term/GO:1990869	RIPOR2 CXCL6 CCR7 CMKLR1
0.0654429	5	176	3.67962	Postsynapse organization	http://amigo.geneontology.org/amigo/term/GO:0099173	NRXN2 NTRK3 LRP8 GDNF NTNG2
0.0659286	8	396	2.61662	Negative regulation of phosphorylation	http://amigo.geneontology.org/amigo/term/GO:0042326	GPRC5A IRAK3 ENG PRR5L NTRK3 IGFBP3 UCHL1 HEG1
0.0660416	6	245	3.17199	Extrinsic apoptotic signaling pathway	http://amigo.geneontology.org/amigo/term/GO:0097191	SNAI2 TNFRSF1B EYA2 G0S2 THBS1 GDNF
0.0663951	2	22	11.7748	Lens morphogenesis in camera-type eye	http://amigo.geneontology.org/amigo/term/GO:0002089	NECTIN1 SOX11
0.0663951	2	22	11.7748	Dendritic cell antigen processing and presentation	http://amigo.geneontology.org/amigo/term/GO:0002468	CCR7 THBS1
0.0663951	2	22	11.7748	Glomerular filtration	http://amigo.geneontology.org/amigo/term/GO:0003094	SULF1 GJA1
0.0663951	2	22	11.7748	Pulmonary valve development	http://amigo.geneontology.org/amigo/term/GO:0003177	TNFRSF1B HEY2
0.0663951	2	22	11.7748	Phasic smooth muscle contraction	http://amigo.geneontology.org/amigo/term/GO:0014821	TBX3 GDNF
0.0663951	2	22	11.7748	Positive regulation of membrane protein ectodomain proteolysis	http://amigo.geneontology.org/amigo/term/GO:0051044	TNFRSF1B ADRA2A
0.0663951	2	22	11.7748	Regulation of neurotransmitter uptake	http://amigo.geneontology.org/amigo/term/GO:0051580	GDNF ITGB3
0.0663951	2	22	11.7748	Neuroepithelial cell differentiation	http://amigo.geneontology.org/amigo/term/GO:0060563	DLX3 SOX11
0.0663951	2	22	11.7748	Cellular response to vitamin D	http://amigo.geneontology.org/amigo/term/GO:0071305	SNAI2 PENK
0.0663951	8	397	2.61003	Protein localization to extracellular region	http://amigo.geneontology.org/amigo/term/GO:0071692	PTPRN LTBP2 TLR4 ADRA2A CACNA1C FRMD4A GJA1 NKX6-1
0.0663951	7	320	2.83331	Tissue migration	http://amigo.geneontology.org/amigo/term/GO:0090130	MEOX2 TEK GLIPR2 ENPP2 THBS1 TACSTD2 ITGB3
0.0663951	10	562	2.30467	Response to peptide	http://amigo.geneontology.org/amigo/term/GO:1901652	PTPRN MMP2 COL1A1 TEK ADCY4 TLR4 IGFBP1 GJA1 NKX6-1 ADCY1
0.066431	8	398	2.60347	Visual system development	http://amigo.geneontology.org/amigo/term/GO:0150063	RARB SLC1A1 NECTIN1 EFEMP1 CACNA1C SOX11 ALDH1A3 MFAP5
0.0681906	3	63	6.16775	Regulation of vasoconstriction	http://amigo.geneontology.org/amigo/term/GO:0019229	DOCK4 ADRA2A GJA1
0.0681906	3	63	6.16775	Filopodium assembly	http://amigo.geneontology.org/amigo/term/GO:0046847	RIPOR2 CCR7 FGD5
0.0681906	11	653	2.18185	Cellular response to organic cyclic compound	http://amigo.geneontology.org/amigo/term/GO:0071407	ABCB4 SNAI2 SLC1A3 SLC1A1 COL1A1 LEF1 SSTR1 HTR7 LRP8 ADCY1 PENK
0.0681906	3	63	6.16775	L-alpha-amino acid transmembrane transport	http://amigo.geneontology.org/amigo/term/GO:1902475	SLC38A5 SLC1A3 SLC1A1
0.0705775	8	404	2.56481	Response to molecule of bacterial origin	http://amigo.geneontology.org/amigo/term/GO:0002237	TNFRSF1B IRAK3 CXCL6 CCR7 TLR4 PTGES GJA1 PENK
0.0705775	2	23	11.2628	Cyclic nucleotide biosynthetic process	http://amigo.geneontology.org/amigo/term/GO:0009190	ADCY4 ADCY1
0.0705775	16	1121	1.84867	Response to organonitrogen compound	http://amigo.geneontology.org/amigo/term/GO:0010243	PTPRN SLC1A3 MMP2 IRAK3 HOMER2 SLC1A1 COL1A1 TEK ADCY4 TLR4 IGFBP1 HTR7 GJA1 NKX6-1 ADCY1 PENK
0.0705775	3	64	6.07138	Positive regulation of phospholipase activity	http://amigo.geneontology.org/amigo/term/GO:0010518	ARHGAP6 NTRK3 BDNF
0.0705775	2	23	11.2628	Modulation by virus of host cellular process	http://amigo.geneontology.org/amigo/term/GO:0019054	RIPK3 NTRK3
0.0705775	2	23	11.2628	Iron ion transmembrane transport	http://amigo.geneontology.org/amigo/term/GO:0034755	STEAP4 SCARA5
0.0705775	2	23	11.2628	Positive regulation of myoblast differentiation	http://amigo.geneontology.org/amigo/term/GO:0045663	RIPOR2 IGFBP3
0.0705775	2	23	11.2628	Cyclic purine nucleotide metabolic process	http://amigo.geneontology.org/amigo/term/GO:0052652	ADCY4 ADCY1
0.0705775	2	23	11.2628	Protein homotrimerization	http://amigo.geneontology.org/amigo/term/GO:0070207	STEAP4 SCARA5
0.0705775	2	23	11.2628	Regulation of branching involved in ureteric bud morphogenesis	http://amigo.geneontology.org/amigo/term/GO:0090189	GDNF TACSTD2
0.0705775	2	23	11.2628	Renal filtration	http://amigo.geneontology.org/amigo/term/GO:0097205	SULF1 GJA1
0.0705775	3	64	6.07138	Negative regulation of reproductive process	http://amigo.geneontology.org/amigo/term/GO:2000242	PLAT SULF1 GJA1
0.0705775	6	251	3.09616	Negative regulation of apoptotic signaling pathway	http://amigo.geneontology.org/amigo/term/GO:2001234	SNAI2 EYA2 THBS1 GDNF BDNF RTKN2
0.0715291	4	119	4.35371	Response to alkaloid	http://amigo.geneontology.org/amigo/term/GO:0043279	SLC1A3 HOMER2 SLC1A1 PENK
0.0715291	4	119	4.35371	Negative regulation of leukocyte proliferation	http://amigo.geneontology.org/amigo/term/GO:0070664	ARG2 RIPOR2 LRRC32 SOX11
0.0723189	3	65	5.97797	L-amino acid transport	http://amigo.geneontology.org/amigo/term/GO:0015807	SLC38A5 SLC1A3 SLC1A1
0.0723189	3	65	5.97797	Neuron fate commitment	http://amigo.geneontology.org/amigo/term/GO:0048663	PRRX1 SATB2 NTRK3
0.0723189	3	65	5.97797	Stem cell proliferation	http://amigo.geneontology.org/amigo/term/GO:0072089	TBX3 GJA1 SOX11
0.0731531	4	120	4.31742	Negative regulation of extrinsic apoptotic signaling pathway	http://amigo.geneontology.org/amigo/term/GO:2001237	SNAI2 EYA2 THBS1 GDNF
0.0737262	16	1129	1.83557	Immune system development	http://amigo.geneontology.org/amigo/term/GO:0002520	IRAK3 LFNG TEK CCR7 RIPK3 FST LMO2 TLR4 THBS1 LEF1 CACNA1C MMP14 BPGM CD248 RTKN2 MFAP5
0.0749248	4	121	4.28174	Epidermal growth factor receptor signaling pathway	http://amigo.geneontology.org/amigo/term/GO:0007173	GPRC5A EFEMP1 ADRA2A EPGN
0.0749248	3	66	5.8874	Artery morphogenesis	http://amigo.geneontology.org/amigo/term/GO:0048844	ENG PRRX1 HEY2
0.0750509	2	24	10.7936	Negative regulation of Rho protein signal transduction	http://amigo.geneontology.org/amigo/term/GO:0035024	RIPOR2 HEG1
0.0750509	8	410	2.52727	Sensory system development	http://amigo.geneontology.org/amigo/term/GO:0048880	RARB SLC1A1 NECTIN1 EFEMP1 CACNA1C SOX11 ALDH1A3 MFAP5
0.0750509	2	24	10.7936	Chemokine (C-X-C motif) ligand 2 production	http://amigo.geneontology.org/amigo/term/GO:0072567	POSTN TLR4
0.0750509	2	24	10.7936	Positive regulation of neutrophil chemotaxis	http://amigo.geneontology.org/amigo/term/GO:0090023	RIPOR2 CCR7
0.0750509	2	24	10.7936	Regulation of chemokine (C-X-C motif) ligand 2 production	http://amigo.geneontology.org/amigo/term/GO:2000341	POSTN TLR4
0.0753619	17	1231	1.7887	Response to nitrogen compound	http://amigo.geneontology.org/amigo/term/GO:1901698	PTPRN SLC1A3 MMP2 IRAK3 HOMER2 SLC1A1 COL1A1 TEK CCR7 ADCY4 TLR4 IGFBP1 HTR7 GJA1 NKX6-1 ADCY1 PENK
0.0756529	8	411	2.52112	Forebrain development	http://amigo.geneontology.org/amigo/term/GO:0030900	RARB SATB2 TBX3 LEF1 SSTR1 LRP8 ALDH1A3 RTN4RL1
0.077972	6	258	3.01216	Leukocyte chemotaxis	http://amigo.geneontology.org/amigo/term/GO:0030595	RIPOR2 CXCL6 CCR7 THBS1 CMKLR1 MMP28
0.0781324	4	123	4.21212	Gland morphogenesis	http://amigo.geneontology.org/amigo/term/GO:0022612	NTN1 TBX3 SULF1 PDGFA
0.0793605	10	584	2.21785	Response to inorganic substance	http://amigo.geneontology.org/amigo/term/GO:0010035	SLC1A1 COL1A1 CCR7 RIPK3 THBS1 KCNH1 PTGES ADCY1 PENK KRT14
0.0794243	2	25	10.3618	Substrate-dependent cell migration	http://amigo.geneontology.org/amigo/term/GO:0006929	NTN1 FN1
0.0794243	2	25	10.3618	Macrophage cytokine production	http://amigo.geneontology.org/amigo/term/GO:0010934	IRAK3 TLR4
0.0794243	2	25	10.3618	Regulation of macrophage cytokine production	http://amigo.geneontology.org/amigo/term/GO:0010935	IRAK3 TLR4
0.0794243	4	124	4.17815	Monocarboxylic acid transport	http://amigo.geneontology.org/amigo/term/GO:0015718	ABCB4 SLC16A7 PTGES EMB
0.0794243	2	25	10.3618	Subpallium development	http://amigo.geneontology.org/amigo/term/GO:0021544	RARB ALDH1A3
0.0794243	2	25	10.3618	Plasminogen activation	http://amigo.geneontology.org/amigo/term/GO:0031639	PLAT THBS1
0.0794243	2	25	10.3618	Tooth mineralization	http://amigo.geneontology.org/amigo/term/GO:0034505	COL1A1 NECTIN1
0.0794243	4	124	4.17815	Ear morphogenesis	http://amigo.geneontology.org/amigo/term/GO:0042471	NTN1 RIPOR2 PRRX1 ALDH1A3
0.0794243	2	25	10.3618	Intermediate filament organization	http://amigo.geneontology.org/amigo/term/GO:0045109	KRT17 KRT14
0.0794243	2	25	10.3618	Apoptotic process involved in morphogenesis	http://amigo.geneontology.org/amigo/term/GO:0060561	TNFRSF1B LEF1
0.0794243	2	25	10.3618	Protein trimerization	http://amigo.geneontology.org/amigo/term/GO:0070206	STEAP4 SCARA5
0.0831591	4	126	4.11183	Response to retinoic acid	http://amigo.geneontology.org/amigo/term/GO:0032526	COL1A1 NTRK3 PTGES GJA1
0.0832024	6	263	2.95489	Response to alcohol	http://amigo.geneontology.org/amigo/term/GO:0097305	CCR7 NTRK3 EPS8 LRP8 ADCY1 PENK
0.0843657	3	70	5.55097	Somitogenesis	http://amigo.geneontology.org/amigo/term/GO:0001756	LFNG MEOX2 LEF1
0.0843657	4	127	4.07946	Renal system process	http://amigo.geneontology.org/amigo/term/GO:0003014	ADCY4 SULF1 GJA1 ADCY1
0.0843657	2	26	9.96329	Outflow tract septum morphogenesis	http://amigo.geneontology.org/amigo/term/GO:0003148	RARB ENG
0.0843657	3	70	5.55097	Embryonic pattern specification	http://amigo.geneontology.org/amigo/term/GO:0009880	MEOX2 SATB2 TBX3
0.0843657	2	26	9.96329	Positive regulation of heart rate	http://amigo.geneontology.org/amigo/term/GO:0010460	SLC1A1 HEY2
0.0843657	2	26	9.96329	Regulation of establishment or maintenance of cell polarity	http://amigo.geneontology.org/amigo/term/GO:0032878	RIPOR2 TEK
0.0843657	2	26	9.96329	Negative regulation of glial cell differentiation	http://amigo.geneontology.org/amigo/term/GO:0045686	NTRK3 NKX6-1
0.0843657	3	70	5.55097	Cardiac muscle cell development	http://amigo.geneontology.org/amigo/term/GO:0055013	TBX3 HEY2 SHOX2
0.0843657	12	772	2.01331	Cellular response to nitrogen compound	http://amigo.geneontology.org/amigo/term/GO:1901699	SLC1A3 MMP2 SLC1A1 COL1A1 ADCY4 TLR4 IGFBP1 HTR7 GJA1 NKX6-1 ADCY1 PENK
0.0846352	24	1970	1.57794	Positive regulation of macromolecule biosynthetic process	http://amigo.geneontology.org/amigo/term/GO:0010557	PTPRN DLX3 NOTCH3 RARB MEOX2 ENG COL1A1 IL26 PRRX1 SATB2 CCR7 KRT17 RIPK3 TBX3 LMO2 HEY2 TLR4 THBS1 LEF1 RBPMS NKX6-1 GDNF CYTL1 SOX11
0.0849777	7	342	2.65105	Second-messenger-mediated signaling	http://amigo.geneontology.org/amigo/term/GO:0019932	HOMER2 GRIN2D CCR7 THBS1 CACNA1C ADCY1 CMKLR1
0.0863491	5	194	3.33821	Temperature homeostasis	http://amigo.geneontology.org/amigo/term/GO:0001659	G0S2 TLR4 PTGES GJA1 CMKLR1
0.0866995	3	71	5.47279	Regulation of blood coagulation	http://amigo.geneontology.org/amigo/term/GO:0030193	PLAT THBS1 PDGFA
0.0891255	2	27	9.59428	Steroid catabolic process	http://amigo.geneontology.org/amigo/term/GO:0006706	HSD11B1 CYP19A1
0.0891255	2	27	9.59428	Response to auditory stimulus	http://amigo.geneontology.org/amigo/term/GO:0010996	SLC1A3 NRXN2
0.0891255	2	27	9.59428	L-glutamate transmembrane transport	http://amigo.geneontology.org/amigo/term/GO:0015813	SLC1A3 SLC1A1
0.0891255	2	27	9.59428	Embryonic hindlimb morphogenesis	http://amigo.geneontology.org/amigo/term/GO:0035116	RARB TBX3
0.0891255	2	27	9.59428	Vascular associated smooth muscle cell differentiation	http://amigo.geneontology.org/amigo/term/GO:0035886	ENG HEY2
0.0891255	2	27	9.59428	Regulation of hair cycle	http://amigo.geneontology.org/amigo/term/GO:0042634	KRT17 FST
0.0891255	2	27	9.59428	Fibrinolysis	http://amigo.geneontology.org/amigo/term/GO:0042730	PLAT THBS1
0.0891255	2	27	9.59428	Positive regulation of granulocyte chemotaxis	http://amigo.geneontology.org/amigo/term/GO:0071624	RIPOR2 CCR7
0.0891255	2	27	9.59428	Positive regulation of endothelial cell apoptotic process	http://amigo.geneontology.org/amigo/term/GO:2000353	THBS1 CD248
0.0903167	5	197	3.28738	Protein homooligomerization	http://amigo.geneontology.org/amigo/term/GO:0051260	RIPOR2 STEAP4 SCARA5 KCTD16 ALDH1A3
0.0913444	4	131	3.95489	Sprouting angiogenesis	http://amigo.geneontology.org/amigo/term/GO:0002040	MEOX2 TEK THBS1 LEF1
0.0913444	4	131	3.95489	Camera-type eye morphogenesis	http://amigo.geneontology.org/amigo/term/GO:0048593	SLC1A1 NECTIN1 SOX11 ALDH1A3
0.0916143	3	73	5.32285	Regulation of hemostasis	http://amigo.geneontology.org/amigo/term/GO:1900046	PLAT THBS1 PDGFA
0.0916143	3	73	5.32285	Positive regulation of reactive oxygen species metabolic process	http://amigo.geneontology.org/amigo/term/GO:2000379	RIPK3 TLR4 THBS1
0.0929192	7	350	2.59045	Cellular response to abiotic stimulus	http://amigo.geneontology.org/amigo/term/GO:0071214	MMP2 ENG COL1A1 RIPOR2 TLR4 GJA1 MMP1
0.0929192	7	350	2.59045	Cellular response to environmental stimulus	http://amigo.geneontology.org/amigo/term/GO:0104004	MMP2 ENG COL1A1 RIPOR2 TLR4 GJA1 MMP1
0.0939843	2	28	9.25162	C4-dicarboxylate transport	http://amigo.geneontology.org/amigo/term/GO:0015740	SLC1A3 SLC1A1
0.0939843	2	28	9.25162	Hair follicle morphogenesis	http://amigo.geneontology.org/amigo/term/GO:0031069	KRT17 FST
0.0939843	3	74	5.25092	Negative regulation of tumor necrosis factor production	http://amigo.geneontology.org/amigo/term/GO:0032720	ARG2 IRAK3 TLR4
0.0939843	3	74	5.25092	Regulation of glial cell differentiation	http://amigo.geneontology.org/amigo/term/GO:0045685	TNFRSF1B NTRK3 NKX6-1
0.0939843	2	28	9.25162	Positive regulation of behavior	http://amigo.geneontology.org/amigo/term/GO:0048520	GJA1 PENK
0.0939843	2	28	9.25162	Negative regulation of stress fiber assembly	http://amigo.geneontology.org/amigo/term/GO:0051497	ARHGAP6 TACSTD2
0.094397	4	133	3.89542	Regulation of tube diameter	http://amigo.geneontology.org/amigo/term/GO:0035296	DOCK4 HTR7 ADRA2A GJA1
0.094397	4	133	3.89542	Modulation of process of other organism involved in symbiotic interaction	http://amigo.geneontology.org/amigo/term/GO:0051817	RIPK3 LEF1 NTRK3 PTX3
0.094397	4	133	3.89542	Blood vessel diameter maintenance	http://amigo.geneontology.org/amigo/term/GO:0097746	DOCK4 HTR7 ADRA2A GJA1
0.0964586	23	1895	1.57204	Positive regulation of RNA metabolic process	http://amigo.geneontology.org/amigo/term/GO:0051254	TNFRSF1B PTPRN DLX3 NOTCH3 RARB MEOX2 ENG COL1A1 IL26 PRRX1 SATB2 RIPK3 TBX3 PRR5L LMO2 HEY2 TLR4 LEF1 RBPMS NKX6-1 GDNF CYTL1 SOX11
0.0964865	4	134	3.86635	Regulation of tube size	http://amigo.geneontology.org/amigo/term/GO:0035150	DOCK4 HTR7 ADRA2A GJA1
0.0964938	3	75	5.18091	Regulation of phospholipase activity	http://amigo.geneontology.org/amigo/term/GO:0010517	ARHGAP6 NTRK3 BDNF
0.0964938	3	75	5.18091	Tissue regeneration	http://amigo.geneontology.org/amigo/term/GO:0042246	POSTN IGFBP1 NINJ2
0.096926	5	202	3.20601	Regeneration	http://amigo.geneontology.org/amigo/term/GO:0031099	PRRX1 POSTN IGFBP1 NINJ2 RTN4RL1
0.0972165	1	3	43.1742	Ovarian cumulus expansion	http://amigo.geneontology.org/amigo/term/GO:0001550	PTX3
0.0972165	6	279	2.78543	Tissue homeostasis	http://amigo.geneontology.org/amigo/term/GO:0001894	HOMER2 SLC1A1 TLR4 GJA1 CYTL1 ITGB3
0.0972165	2	30	8.63485	Glandular epithelial cell development	http://amigo.geneontology.org/amigo/term/GO:0002068	RARB NKX6-1
0.0972165	1	3	43.1742	Glandular epithelial cell maturation	http://amigo.geneontology.org/amigo/term/GO:0002071	NKX6-1
0.0972165	4	137	3.78169	Platelet degranulation	http://amigo.geneontology.org/amigo/term/GO:0002576	FN1 THBS1 PDGFA ITGB3
0.0972165	1	3	43.1742	Muscular septum morphogenesis	http://amigo.geneontology.org/amigo/term/GO:0003150	HEY2
0.0972165	1	3	43.1742	Atrioventricular bundle cell differentiation	http://amigo.geneontology.org/amigo/term/GO:0003167	TBX3
0.0972165	1	3	43.1742	Endocardial cushion to mesenchymal transition involved in heart valve formation	http://amigo.geneontology.org/amigo/term/GO:0003199	HEY2
0.0972165	1	3	43.1742	Cardiac right atrium morphogenesis	http://amigo.geneontology.org/amigo/term/GO:0003213	SHOX2
0.0972165	1	3	43.1742	Asparagine transport	http://amigo.geneontology.org/amigo/term/GO:0006867	SLC38A5
0.0972165	10	616	2.10264	Cellular metal ion homeostasis	http://amigo.geneontology.org/amigo/term/GO:0006875	SLC1A3 CEMIP GRIN2D SLC1A1 CCR7 STEAP4 CACNA1C GJA1 SCARA5 CMKLR1
0.0972165	5	206	3.14376	Transforming growth factor beta receptor signaling pathway	http://amigo.geneontology.org/amigo/term/GO:0007179	ENG LTBP2 LRRC32 THBS1 SOX11
0.0972165	1	3	43.1742	Axon target recognition	http://amigo.geneontology.org/amigo/term/GO:0007412	UCHL1
0.0972165	9	530	2.19944	Epidermis development	http://amigo.geneontology.org/amigo/term/GO:0008544	PTHLH SFRP4 RIPOR2 KRT17 KRT34 FST HEY2 KRT14 PDGFA
0.0972165	1	3	43.1742	Specification of animal organ position	http://amigo.geneontology.org/amigo/term/GO:0010159	TBX3
0.0972165	1	3	43.1742	Negative regulation of transcription by transcription factor localization	http://amigo.geneontology.org/amigo/term/GO:0010621	HEY2
0.0972165	1	3	43.1742	Cell communication by chemical coupling	http://amigo.geneontology.org/amigo/term/GO:0010643	GJA1
0.0972165	2	30	8.63485	Negative regulation of cardiac muscle cell apoptotic process	http://amigo.geneontology.org/amigo/term/GO:0010667	HSPB6 HEY2
0.0972165	1	3	43.1742	Negative regulation of nitric oxide mediated signal transduction	http://amigo.geneontology.org/amigo/term/GO:0010751	THBS1
0.0972165	3	77	5.04634	Nerve development	http://amigo.geneontology.org/amigo/term/GO:0021675	SLC1A3 SULF1 BDNF
0.0972165	1	3	43.1742	Positive regulation of brain-derived neurotrophic factor receptor signaling pathway	http://amigo.geneontology.org/amigo/term/GO:0031550	BDNF
0.0972165	2	30	8.63485	Interleukin-13 production	http://amigo.geneontology.org/amigo/term/GO:0032616	ARG2 LEF1
0.0972165	2	30	8.63485	Regulation of interleukin-13 production	http://amigo.geneontology.org/amigo/term/GO:0032656	ARG2 LEF1
0.0972165	10	622	2.08236	Regulation of transmembrane transport	http://amigo.geneontology.org/amigo/term/GO:0034762	CEMIP THBS1 HECW2 KCNH1 ADRA2A CACNA1C GJA1 KCNJ15 NETO2 SCN8A
0.0972165	1	3	43.1742	CD8-positive, alpha-beta cytotoxic T cell extravasation	http://amigo.geneontology.org/amigo/term/GO:0035698	RIPK3
0.0972165	1	3	43.1742	Positive regulation of metanephric mesenchymal cell migration by platelet-derived growth factor receptor-beta signaling pathway	http://amigo.geneontology.org/amigo/term/GO:0035793	PDGFA
0.0972165	2	30	8.63485	Aorta morphogenesis	http://amigo.geneontology.org/amigo/term/GO:0035909	ENG HEY2
0.0972165	1	3	43.1742	Estradiol secretion	http://amigo.geneontology.org/amigo/term/GO:0035938	CYP19A1
0.0972165	2	30	8.63485	Neuron death in response to oxidative stress	http://amigo.geneontology.org/amigo/term/GO:0036475	SLC1A1 TLR4
0.0972165	1	3	43.1742	Modulation by virus of host gene expression	http://amigo.geneontology.org/amigo/term/GO:0039656	NTRK3
0.0972165	1	3	43.1742	Susceptibility to natural killer cell mediated cytotoxicity	http://amigo.geneontology.org/amigo/term/GO:0042271	CADM1
0.0972165	1	3	43.1742	Cysteine transport	http://amigo.geneontology.org/amigo/term/GO:0042883	SLC1A1
0.0972165	7	362	2.50458	Amide transport	http://amigo.geneontology.org/amigo/term/GO:0042886	ABCB4 SLC38A5 PTPRN ADRA2A CACNA1C GJA1 NKX6-1
0.0972165	2	29	8.9326	Positive regulation of macrophage activation	http://amigo.geneontology.org/amigo/term/GO:0043032	TLR4 THBS1
0.0972165	1	3	43.1742	Protein unfolding	http://amigo.geneontology.org/amigo/term/GO:0043335	ANGPTL4
0.0972165	1	3	43.1742	Negative regulation of molecular function in other organism	http://amigo.geneontology.org/amigo/term/GO:0044362	PTX3
0.0972165	1	3	43.1742	Modulation by host of viral molecular function	http://amigo.geneontology.org/amigo/term/GO:0044868	PTX3
0.0972165	4	136	3.80949	Response to organophosphorus	http://amigo.geneontology.org/amigo/term/GO:0046683	PTPRN COL1A1 TEK PENK
0.0972165	4	137	3.78169	Positive regulation of hormone secretion	http://amigo.geneontology.org/amigo/term/GO:0046887	CYP19A1 GJA1 NKX6-1 SOX11
0.0972165	1	3	43.1742	Fused antrum stage	http://amigo.geneontology.org/amigo/term/GO:0048165	PTX3
0.0972165	2	29	8.9326	Embryonic camera-type eye morphogenesis	http://amigo.geneontology.org/amigo/term/GO:0048596	SOX11 ALDH1A3
0.0972165	3	78	4.98164	Response to axon injury	http://amigo.geneontology.org/amigo/term/GO:0048678	SLC1A1 NTRK3 RTN4RL1
0.0972165	4	137	3.78169	Positive regulation of protein secretion	http://amigo.geneontology.org/amigo/term/GO:0050714	TLR4 FRMD4A GJA1 NKX6-1
0.0972165	3	76	5.11274	Regulation of coagulation	http://amigo.geneontology.org/amigo/term/GO:0050818	PLAT THBS1 PDGFA
0.0972165	2	30	8.63485	Regulation of membrane protein ectodomain proteolysis	http://amigo.geneontology.org/amigo/term/GO:0051043	TNFRSF1B ADRA2A
0.0972165	2	30	8.63485	Positive regulation of filopodium assembly	http://amigo.geneontology.org/amigo/term/GO:0051491	RIPOR2 CCR7
0.0972165	1	3	43.1742	Negative regulation of molecular function in other organism involved in symbiotic interaction	http://amigo.geneontology.org/amigo/term/GO:0052204	PTX3
0.0972165	1	3	43.1742	Modulation by host of symbiont catalytic activity	http://amigo.geneontology.org/amigo/term/GO:0052422	PTX3
0.0972165	3	76	5.11274	Cardiac cell development	http://amigo.geneontology.org/amigo/term/GO:0055006	TBX3 HEY2 SHOX2
0.0972165	1	3	43.1742	Olfactory pit development	http://amigo.geneontology.org/amigo/term/GO:0060166	ALDH1A3
0.0972165	3	76	5.11274	Positive regulation of lipase activity	http://amigo.geneontology.org/amigo/term/GO:0060193	ARHGAP6 NTRK3 BDNF
0.0972165	1	3	43.1742	Mammary placode formation	http://amigo.geneontology.org/amigo/term/GO:0060596	TBX3
0.0972165	1	3	43.1742	His-Purkinje system cell differentiation	http://amigo.geneontology.org/amigo/term/GO:0060932	TBX3
0.0972165	1	3	43.1742	Cardiac vascular smooth muscle cell development	http://amigo.geneontology.org/amigo/term/GO:0060948	HEY2
0.0972165	1	3	43.1742	Negative regulation of chondrocyte development	http://amigo.geneontology.org/amigo/term/GO:0061182	PTHLH
0.0972165	1	3	43.1742	Positive regulation of nucleotide-binding oligomerization domain containing 1 signaling pathway	http://amigo.geneontology.org/amigo/term/GO:0070430	TLR4
0.0972165	1	3	43.1742	Regulation of neutrophil mediated killing of symbiont cell	http://amigo.geneontology.org/amigo/term/GO:0070949	CXCL6
0.0972165	1	3	43.1742	Negative regulation of macrophage inflammatory protein 1 alpha production	http://amigo.geneontology.org/amigo/term/GO:0071641	ARG2
0.0972165	1	3	43.1742	Inner medullary collecting duct development	http://amigo.geneontology.org/amigo/term/GO:0072061	DACT2
0.0972165	2	29	8.9326	Cell communication by electrical coupling involved in cardiac conduction	http://amigo.geneontology.org/amigo/term/GO:0086064	CACNA1C GJA1
0.0972165	1	3	43.1742	Dendritic cell dendrite assembly	http://amigo.geneontology.org/amigo/term/GO:0097026	CCR7
0.0972165	1	3	43.1742	Neuroligin clustering involved in postsynaptic membrane assembly	http://amigo.geneontology.org/amigo/term/GO:0097118	NRXN2
0.0972165	1	3	43.1742	Execution phase of necroptosis	http://amigo.geneontology.org/amigo/term/GO:0097528	RIPK3
0.0972165	6	282	2.7558	Anion transmembrane transport	http://amigo.geneontology.org/amigo/term/GO:0098656	SLC38A5 SLC1A3 SLC1A1 SLC16A7 GJA1 EMB
0.0972165	1	3	43.1742	Ceramide translocation	http://amigo.geneontology.org/amigo/term/GO:0099040	ABCB4
0.0972165	1	3	43.1742	Glial cell-neuron signaling	http://amigo.geneontology.org/amigo/term/GO:0150098	TNFRSF1B
0.0972165	1	3	43.1742	Regulation of metanephric mesenchymal cell migration by platelet-derived growth factor receptor-beta signaling pathway	http://amigo.geneontology.org/amigo/term/GO:1900238	PDGFA
0.0972165	1	3	43.1742	Positive regulation of keratinocyte apoptotic process	http://amigo.geneontology.org/amigo/term/GO:1902174	SFRP4
0.0972165	1	3	43.1742	Protein localization to cell leading edge	http://amigo.geneontology.org/amigo/term/GO:1902463	RIPOR2
0.0972165	2	29	8.9326	Positive regulation of neutrophil migration	http://amigo.geneontology.org/amigo/term/GO:1902624	RIPOR2 CCR7
0.0972165	3	76	5.11274	Negative regulation of tumor necrosis factor superfamily cytokine production	http://amigo.geneontology.org/amigo/term/GO:1903556	ARG2 IRAK3 TLR4
0.0972165	1	3	43.1742	Cysteine transmembrane transport	http://amigo.geneontology.org/amigo/term/GO:1903712	SLC1A1
0.0972165	1	3	43.1742	Regulation of substrate-dependent cell migration, cell attachment to substrate	http://amigo.geneontology.org/amigo/term/GO:1904235	FN1
0.0972165	1	3	43.1742	Positive regulation of substrate-dependent cell migration, cell attachment to substrate	http://amigo.geneontology.org/amigo/term/GO:1904237	FN1
0.0972165	1	3	43.1742	Positive regulation of matrix metallopeptidase secretion	http://amigo.geneontology.org/amigo/term/GO:1904466	TLR4
0.0972165	1	3	43.1742	Negative regulation of vascular associated smooth muscle contraction	http://amigo.geneontology.org/amigo/term/GO:1904694	DOCK4
0.0972165	2	29	8.9326	Excitatory synapse assembly	http://amigo.geneontology.org/amigo/term/GO:1904861	NRXN2 NTRK3
0.0972165	1	3	43.1742	Cardiac jelly development	http://amigo.geneontology.org/amigo/term/GO:1905072	TBX3
0.0972165	1	3	43.1742	Activated CD8-positive, alpha-beta T cell apoptotic process	http://amigo.geneontology.org/amigo/term/GO:1905397	ARG2
0.0972165	1	3	43.1742	Regulation of activated CD8-positive, alpha-beta T cell apoptotic process	http://amigo.geneontology.org/amigo/term/GO:1905402	ARG2
0.0972165	1	3	43.1742	Cartilage homeostasis	http://amigo.geneontology.org/amigo/term/GO:1990079	CYTL1
0.0972165	1	3	43.1742	Dense core granule maturation	http://amigo.geneontology.org/amigo/term/GO:1990502	PTPRN
0.0972165	1	3	43.1742	Positive regulation of type B pancreatic cell development	http://amigo.geneontology.org/amigo/term/GO:2000078	NKX6-1
0.0972165	1	3	43.1742	Negative regulation of Rho-dependent protein serine/threonine kinase activity	http://amigo.geneontology.org/amigo/term/GO:2000299	HEG1
0.0972165	1	3	43.1742	Regulation of kainate selective glutamate receptor activity	http://amigo.geneontology.org/amigo/term/GO:2000312	NETO2
0.0972165	1	3	43.1742	Regulation of CD8-positive, alpha-beta cytotoxic T cell extravasation	http://amigo.geneontology.org/amigo/term/GO:2000452	RIPK3
0.0972165	1	3	43.1742	Regulation of immunological synapse formation	http://amigo.geneontology.org/amigo/term/GO:2000520	CCR7
0.0972165	1	3	43.1742	Positive regulation of T cell costimulation	http://amigo.geneontology.org/amigo/term/GO:2000525	CCR7
0.0972165	1	3	43.1742	Regulation of dendritic cell dendrite assembly	http://amigo.geneontology.org/amigo/term/GO:2000547	CCR7
0.0972165	1	3	43.1742	Positive regulation of metanephric mesenchymal cell migration	http://amigo.geneontology.org/amigo/term/GO:2000591	PDGFA
0.0972165	1	3	43.1742	Regulation of cardiac vascular smooth muscle cell differentiation	http://amigo.geneontology.org/amigo/term/GO:2000722	HEY2
0.0972165	1	3	43.1742	Negative regulation of transcription from RNA polymerase II promoter involved in smooth muscle cell differentiation	http://amigo.geneontology.org/amigo/term/GO:2000820	HEY2
0.0972165	1	3	43.1742	Regulation of estradiol secretion	http://amigo.geneontology.org/amigo/term/GO:2000864	CYP19A1
0.0972165	1	3	43.1742	Regulation of semaphorin-plexin signaling pathway	http://amigo.geneontology.org/amigo/term/GO:2001260	GDNF
0.0979791	5	209	3.09863	Inflammatory response to antigenic stimulus	http://amigo.geneontology.org/amigo/term/GO:0002437	PTHLH CCR7 ADCY4 HTR7 ADCY1
0.0979791	3	79	4.91858	Response to estrogen	http://amigo.geneontology.org/amigo/term/GO:0043627	PTPRN TEK MMP14
0.0979791	13	903	1.86467	Regulated exocytosis	http://amigo.geneontology.org/amigo/term/GO:0045055	TNFRSF1B CRISPLD2 FN1 QPCT TNFAIP6 THBS1 ADRA2A CDA PTX3 ADCY1 ANPEP PDGFA ITGB3
0.0979791	6	284	2.7364	Cell fate commitment	http://amigo.geneontology.org/amigo/term/GO:0045165	EYA2 PRRX1 SATB2 TBX3 HEY2 NTRK3
0.0979791	3	79	4.91858	Positive regulation of muscle cell differentiation	http://amigo.geneontology.org/amigo/term/GO:0051149	ENG MMP14 SHOX2
0.0979791	3	79	4.91858	Cardiac muscle tissue growth	http://amigo.geneontology.org/amigo/term/GO:0055017	HEY2 GJA1 HEG1
0.098121	8	448	2.31291	Regulation of metal ion transport	http://amigo.geneontology.org/amigo/term/GO:0010959	CEMIP HOMER2 HECW2 ADRA2A CACNA1C GJA1 KCNJ15 NETO2
0.098121	4	140	3.70065	Cellular response to fibroblast growth factor stimulus	http://amigo.geneontology.org/amigo/term/GO:0044344	COL1A1 POSTN SULF1 THBS1
0.0991014	2	31	8.3563	Negative regulation of actin filament bundle assembly	http://amigo.geneontology.org/amigo/term/GO:0032232	ARHGAP6 TACSTD2
0.0991014	2	31	8.3563	Negative regulation of lipid transport	http://amigo.geneontology.org/amigo/term/GO:0032369	THBS1 ITGB3
0.0991014	2	31	8.3563	Regulation of activin receptor signaling pathway	http://amigo.geneontology.org/amigo/term/GO:0032925	FST DACT2
0.0991014	2	31	8.3563	Regulation of fibroblast growth factor receptor signaling pathway	http://amigo.geneontology.org/amigo/term/GO:0040036	SULF1 THBS1
0.0991014	2	31	8.3563	Regulation of neutrophil chemotaxis	http://amigo.geneontology.org/amigo/term/GO:0090022	RIPOR2 CCR7
0.0991014	2	31	8.3563	Negative regulation of endothelial cell apoptotic process	http://amigo.geneontology.org/amigo/term/GO:2000352	TEK ANGPTL4
0.0995002	6	286	2.71726	Sex differentiation	http://amigo.geneontology.org/amigo/term/GO:0007548	PTPRN FST TBX3 CYP19A1 MMP14 PTX3
0.0995002	4	141	3.6744	Kidney epithelium development	http://amigo.geneontology.org/amigo/term/GO:0072073	RARB ARG2 GDNF TACSTD2
0.0999564	5	211	3.06926	Response to glucose	http://amigo.geneontology.org/amigo/term/GO:0009749	PTPRN THBS1 ADRA2A GJA1 NKX6-1
0.0999564	5	211	3.06926	Regulation of signaling receptor activity	http://amigo.geneontology.org/amigo/term/GO:0010469	GPRC5A NPTX2 ADRA2A NETO2 EPGN
0.0999564	21	1716	1.58507	Positive regulation of transcription, DNA-templated	http://amigo.geneontology.org/amigo/term/GO:0045893	PTPRN DLX3 NOTCH3 RARB MEOX2 ENG COL1A1 IL26 PRRX1 SATB2 RIPK3 TBX3 LMO2 HEY2 TLR4 LEF1 RBPMS NKX6-1 GDNF CYTL1 SOX11
0.0999564	21	1716	1.58507	Positive regulation of nucleic acid-templated transcription	http://amigo.geneontology.org/amigo/term/GO:1903508	PTPRN DLX3 NOTCH3 RARB MEOX2 ENG COL1A1 IL26 PRRX1 SATB2 RIPK3 TBX3 LMO2 HEY2 TLR4 LEF1 RBPMS NKX6-1 GDNF CYTL1 SOX11
0.100311	6	287	2.70779	Stem cell differentiation	http://amigo.geneontology.org/amigo/term/GO:0048863	SNAI2 FN1 LMO2 GDNF SOX11 TACSTD2
0.100311	21	1717	1.58415	Positive regulation of RNA biosynthetic process	http://amigo.geneontology.org/amigo/term/GO:1902680	PTPRN DLX3 NOTCH3 RARB MEOX2 ENG COL1A1 IL26 PRRX1 SATB2 RIPK3 TBX3 LMO2 HEY2 TLR4 LEF1 RBPMS NKX6-1 GDNF CYTL1 SOX11
0.102586	3	81	4.79714	Negative regulation of epithelial cell migration	http://amigo.geneontology.org/amigo/term/GO:0010633	MEOX2 THBS1 TACSTD2
0.102961	4	143	3.62301	Amino acid transport	http://amigo.geneontology.org/amigo/term/GO:0006865	SLC38A5 SLC1A3 SLC1A1 GJA1
0.102961	4	143	3.62301	Cardiocyte differentiation	http://amigo.geneontology.org/amigo/term/GO:0035051	RARB TBX3 HEY2 SHOX2
0.102961	4	143	3.62301	ERBB signaling pathway	http://amigo.geneontology.org/amigo/term/GO:0038127	GPRC5A EFEMP1 ADRA2A EPGN
0.103113	2	32	8.09517	Epidermis morphogenesis	http://amigo.geneontology.org/amigo/term/GO:0048730	KRT17 FST
0.103113	2	32	8.09517	Regulation of smooth muscle cell differentiation	http://amigo.geneontology.org/amigo/term/GO:0051150	ENG HEY2
0.103113	2	32	8.09517	Regulation of neuron projection regeneration	http://amigo.geneontology.org/amigo/term/GO:0070570	PRRX1 RTN4RL1
0.103113	2	32	8.09517	Transepithelial transport	http://amigo.geneontology.org/amigo/term/GO:0070633	SLC1A3 SLC1A1
0.103113	2	32	8.09517	Cellular response to glucagon stimulus	http://amigo.geneontology.org/amigo/term/GO:0071377	ADCY4 ADCY1
0.103113	2	32	8.09517	Regulation of bicellular tight junction assembly	http://amigo.geneontology.org/amigo/term/GO:2000810	SNAI2 GJA1
0.103605	6	290	2.67978	Axon guidance	http://amigo.geneontology.org/amigo/term/GO:0007411	NTN1 NOTCH3 NECTIN1 GDNF EMB BDNF
0.103802	5	214	3.02623	Anterior/posterior pattern specification	http://amigo.geneontology.org/amigo/term/GO:0009952	LFNG MEOX2 TBX3 HEY2 LEF1
0.104254	4	144	3.59785	Transition metal ion transport	http://amigo.geneontology.org/amigo/term/GO:0000041	SLC1A1 NECTIN1 STEAP4 SCARA5
0.104396	3	82	4.73864	Vasculogenesis	http://amigo.geneontology.org/amigo/term/GO:0001570	ENG HEY2 HEG1
0.104564	6	291	2.67057	Regulation of hormone secretion	http://amigo.geneontology.org/amigo/term/GO:0046883	CYP19A1 ADRA2A CACNA1C GJA1 NKX6-1 SOX11
0.104564	6	291	2.67057	Neuron projection guidance	http://amigo.geneontology.org/amigo/term/GO:0097485	NTN1 NOTCH3 NECTIN1 GDNF EMB BDNF
0.10506	5	215	3.01216	Muscle cell proliferation	http://amigo.geneontology.org/amigo/term/GO:0033002	MMP2 HEY2 THBS1 IGFBP3 GJA1
0.106009	4	145	3.57304	Establishment of cell polarity	http://amigo.geneontology.org/amigo/term/GO:0030010	RIPOR2 CCR7 FRMD4A GJA1
0.10713	3	83	4.68154	Peripheral nervous system development	http://amigo.geneontology.org/amigo/term/GO:0007422	GDNF BDNF SCN8A
0.1072	4	146	3.54857	Placenta development	http://amigo.geneontology.org/amigo/term/GO:0001890	DLX3 HEY2 LEF1 GJA1
0.1072	2	33	7.84986	Aortic valve morphogenesis	http://amigo.geneontology.org/amigo/term/GO:0003180	SNAI2 HEY2
0.1072	2	33	7.84986	Epithelial cell morphogenesis	http://amigo.geneontology.org/amigo/term/GO:0003382	DACT2 HEG1
0.1072	2	33	7.84986	Positive regulation of phosphatidylinositol 3-kinase activity	http://amigo.geneontology.org/amigo/term/GO:0043552	TEK CCR7
0.1072	12	825	1.88397	Lymphocyte activation	http://amigo.geneontology.org/amigo/term/GO:0046649	TNFRSF1B APBB1IP ARG2 LFNG RIPOR2 CCR7 RIPK3 TLR4 LRRC32 LEF1 MMP14 SOX11
0.1072	2	33	7.84986	Mammary gland duct morphogenesis	http://amigo.geneontology.org/amigo/term/GO:0060603	NTN1 TBX3
0.1072	4	146	3.54857	Nephron development	http://amigo.geneontology.org/amigo/term/GO:0072006	TEK SULF1 GDNF TACSTD2
0.1072	2	33	7.84986	Cell-cell signaling involved in cardiac conduction	http://amigo.geneontology.org/amigo/term/GO:0086019	CACNA1C GJA1
0.1072	2	33	7.84986	Regulation of kidney development	http://amigo.geneontology.org/amigo/term/GO:0090183	GDNF TACSTD2
0.108837	3	84	4.62581	Hair follicle development	http://amigo.geneontology.org/amigo/term/GO:0001942	KRT17 FST PDGFA
0.108837	3	84	4.62581	Nitric oxide biosynthetic process	http://amigo.geneontology.org/amigo/term/GO:0006809	ARG2 TLR4 PTX3
0.108837	5	218	2.9707	Response to hexose	http://amigo.geneontology.org/amigo/term/GO:0009746	PTPRN THBS1 ADRA2A GJA1 NKX6-1
0.108837	5	218	2.9707	Calcium-mediated signaling	http://amigo.geneontology.org/amigo/term/GO:0019722	HOMER2 GRIN2D CCR7 CACNA1C CMKLR1
0.108837	6	295	2.63436	Regulation of protein secretion	http://amigo.geneontology.org/amigo/term/GO:0050708	TLR4 ADRA2A CACNA1C FRMD4A GJA1 NKX6-1
0.108857	4	147	3.52443	Response to fibroblast growth factor	http://amigo.geneontology.org/amigo/term/GO:0071774	COL1A1 POSTN SULF1 THBS1
0.110122	6	296	2.62546	Biological process involved in interaction with host	http://amigo.geneontology.org/amigo/term/GO:0051701	NECTIN1 RIPK3 NTRK3 PTX3 ANPEP ITGB3
0.110394	1	4	32.3807	Response to yeast	http://amigo.geneontology.org/amigo/term/GO:0001878	PTX3
0.110394	1	4	32.3807	Myeloid dendritic cell chemotaxis	http://amigo.geneontology.org/amigo/term/GO:0002408	CCR7
0.110394	2	35	7.4013	Regulation of antigen processing and presentation	http://amigo.geneontology.org/amigo/term/GO:0002577	CCR7 THBS1
0.110394	1	4	32.3807	Negative regulation of dendritic cell antigen processing and presentation	http://amigo.geneontology.org/amigo/term/GO:0002605	THBS1
0.110394	4	151	3.43107	Negative regulation of inflammatory response to antigenic stimulus	http://amigo.geneontology.org/amigo/term/GO:0002862	PTHLH ADCY4 HTR7 ADCY1
0.110394	1	4	32.3807	Detection of oxygen	http://amigo.geneontology.org/amigo/term/GO:0003032	ENG
0.110394	1	4	32.3807	Positive regulation of glomerular filtration	http://amigo.geneontology.org/amigo/term/GO:0003104	GJA1
0.110394	2	35	7.4013	Regulation of animal organ formation	http://amigo.geneontology.org/amigo/term/GO:0003156	SULF1 GDNF
0.110394	1	4	32.3807	Negative regulation of extracellular matrix constituent secretion	http://amigo.geneontology.org/amigo/term/GO:0003332	TNFRSF1B
0.110394	1	4	32.3807	Platelet activating factor biosynthetic process	http://amigo.geneontology.org/amigo/term/GO:0006663	LPCAT2
0.110394	3	85	4.57139	Dicarboxylic acid transport	http://amigo.geneontology.org/amigo/term/GO:0006835	SLC1A3 SLC1A1 GJA1
0.110394	1	4	32.3807	Substrate-dependent cell migration, cell attachment to substrate	http://amigo.geneontology.org/amigo/term/GO:0006931	FN1
0.110394	1	4	32.3807	Calcium-independent cell-matrix adhesion	http://amigo.geneontology.org/amigo/term/GO:0007161	FN1
0.110394	4	149	3.47712	Adenylate cyclase-activating G protein-coupled receptor signaling pathway	http://amigo.geneontology.org/amigo/term/GO:0007189	PTHLH ADCY4 ADRA2A ADCY1
0.110394	2	34	7.61898	Activation of phospholipase C activity	http://amigo.geneontology.org/amigo/term/GO:0007202	ARHGAP6 BDNF
0.110394	1	4	32.3807	Gamma-aminobutyric acid biosynthetic process	http://amigo.geneontology.org/amigo/term/GO:0009449	SLC1A3
0.110394	1	4	32.3807	Detection of carbohydrate stimulus	http://amigo.geneontology.org/amigo/term/GO:0009730	NKX6-1
0.110394	1	4	32.3807	Detection of hexose stimulus	http://amigo.geneontology.org/amigo/term/GO:0009732	NKX6-1
0.110394	1	4	32.3807	Positive regulation of platelet activation	http://amigo.geneontology.org/amigo/term/GO:0010572	TLR4
0.110394	2	34	7.61898	Negative regulation of striated muscle cell apoptotic process	http://amigo.geneontology.org/amigo/term/GO:0010664	HSPB6 HEY2
0.110394	1	4	32.3807	Negative regulation of long-chain fatty acid import across plasma membrane	http://amigo.geneontology.org/amigo/term/GO:0010748	THBS1
0.110394	1	4	32.3807	Negative regulation of macrophage cytokine production	http://amigo.geneontology.org/amigo/term/GO:0010936	IRAK3
0.110394	2	34	7.61898	Response to isoquinoline alkaloid	http://amigo.geneontology.org/amigo/term/GO:0014072	SLC1A1 PENK
0.110394	4	152	3.40849	Morphogenesis of embryonic epithelium	http://amigo.geneontology.org/amigo/term/GO:0016331	SULF1 GDNF SOX11 ALDH1A3
0.110394	1	4	32.3807	Peptidyl-glutamine modification	http://amigo.geneontology.org/amigo/term/GO:0018199	QPCT
0.110394	1	4	32.3807	Formation of radial glial scaffolds	http://amigo.geneontology.org/amigo/term/GO:0021943	LEF1
0.110394	3	87	4.4663	Molting cycle process	http://amigo.geneontology.org/amigo/term/GO:0022404	KRT17 FST PDGFA
0.110394	3	87	4.4663	Hair cycle process	http://amigo.geneontology.org/amigo/term/GO:0022405	KRT17 FST PDGFA
0.110394	11	744	1.91499	Actin cytoskeleton organization	http://amigo.geneontology.org/amigo/term/GO:0030036	ARHGAP6 LIMA1 TEK CCR7 NTRK3 ADRA2A EPS8 FGD5 TNXB TACSTD2 PDGFA
0.110394	1	4	32.3807	Regulation of brain-derived neurotrophic factor receptor signaling pathway	http://amigo.geneontology.org/amigo/term/GO:0031548	BDNF
0.110394	1	4	32.3807	Detection of lipopolysaccharide	http://amigo.geneontology.org/amigo/term/GO:0032497	TLR4
0.110394	2	35	7.4013	Interleukin-17 production	http://amigo.geneontology.org/amigo/term/GO:0032620	ARG2 TLR4
0.110394	2	35	7.4013	Regulation of interleukin-17 production	http://amigo.geneontology.org/amigo/term/GO:0032660	ARG2 TLR4
0.110394	1	4	32.3807	Negative regulation of epinephrine secretion	http://amigo.geneontology.org/amigo/term/GO:0032811	ADRA2A
0.110394	13	937	1.79701	Regulation of protein localization	http://amigo.geneontology.org/amigo/term/GO:0032880	CEMIP SLC1A1 RIPOR2 PRR5L TLR4 ADRA2A CACNA1C FRMD4A GJA1 MMP14 NKX6-1 BDNF ITGB3
0.110394	1	4	32.3807	Transforming growth factor beta3 production	http://amigo.geneontology.org/amigo/term/GO:0032907	LRRC32
0.110394	1	4	32.3807	Regulation of transforming growth factor beta3 production	http://amigo.geneontology.org/amigo/term/GO:0032910	LRRC32
0.110394	2	35	7.4013	Response to vitamin D	http://amigo.geneontology.org/amigo/term/GO:0033280	SNAI2 PENK
0.110394	5	224	2.89113	Response to monosaccharide	http://amigo.geneontology.org/amigo/term/GO:0034284	PTPRN THBS1 ADRA2A GJA1 NKX6-1
0.110394	1	4	32.3807	Detection of monosaccharide stimulus	http://amigo.geneontology.org/amigo/term/GO:0034287	NKX6-1
0.110394	2	34	7.61898	Hindlimb morphogenesis	http://amigo.geneontology.org/amigo/term/GO:0035137	RARB TBX3
0.110394	1	4	32.3807	CD8-positive, alpha-beta T cell extravasation	http://amigo.geneontology.org/amigo/term/GO:0035697	RIPK3
0.110394	1	4	32.3807	Cell migration involved in metanephros development	http://amigo.geneontology.org/amigo/term/GO:0035788	PDGFA
0.110394	1	4	32.3807	Metanephric mesenchymal cell migration	http://amigo.geneontology.org/amigo/term/GO:0035789	PDGFA
0.110394	1	4	32.3807	Ascending aorta morphogenesis	http://amigo.geneontology.org/amigo/term/GO:0035910	HEY2
0.110394	2	34	7.61898	Dendritic cell migration	http://amigo.geneontology.org/amigo/term/GO:0036336	CCR7 EPS8
0.110394	3	87	4.4663	Signal transduction in absence of ligand	http://amigo.geneontology.org/amigo/term/GO:0038034	SNAI2 EYA2 GDNF
0.110394	1	4	32.3807	Chemokine (C-C motif) ligand 21 signaling pathway	http://amigo.geneontology.org/amigo/term/GO:0038116	CCR7
0.110394	3	87	4.4663	Regulation of epidermal growth factor receptor signaling pathway	http://amigo.geneontology.org/amigo/term/GO:0042058	GPRC5A ADRA2A EPGN
0.110394	2	34	7.61898	Response to morphine	http://amigo.geneontology.org/amigo/term/GO:0043278	SLC1A1 PENK
0.110394	1	4	32.3807	Modulation of molecular function in other organism	http://amigo.geneontology.org/amigo/term/GO:0044359	PTX3
0.110394	2	34	7.61898	Neurotrophin TRK receptor signaling pathway	http://amigo.geneontology.org/amigo/term/GO:0048011	NTRK3 BDNF
0.110394	1	4	32.3807	Tie signaling pathway	http://amigo.geneontology.org/amigo/term/GO:0048014	TEK
0.110394	2	35	7.4013	Skeletal muscle fiber development	http://amigo.geneontology.org/amigo/term/GO:0048741	RIPOR2 SHOX2
0.110394	4	150	3.45394	Negative regulation of neurogenesis	http://amigo.geneontology.org/amigo/term/GO:0050768	NTN1 NTRK3 NKX6-1 SOX11
0.110394	1	4	32.3807	Detection of glucose	http://amigo.geneontology.org/amigo/term/GO:0051594	NKX6-1
0.110394	1	4	32.3807	Regulation of serotonin uptake	http://amigo.geneontology.org/amigo/term/GO:0051611	ITGB3
0.110394	1	4	32.3807	Modulation of molecular function in other organism involved in symbiotic interaction	http://amigo.geneontology.org/amigo/term/GO:0052205	PTX3
0.110394	3	87	4.4663	Heart growth	http://amigo.geneontology.org/amigo/term/GO:0060419	HEY2 GJA1 HEG1

## Sheet: RNA Down
Enrichment.FDR	nGenes	Pathway.Genes	Fold.Enrichment	Pathway	URL	Genes
7.17433e-05	6	44	32.7215	Negative regulation of blood pressure	http://amigo.geneontology.org/amigo/term/GO:0045776	SNX5 SOD2 GCH1 DRD2 ARHGAP42 RNLS
0.00191343	8	193	9.94644	Regulation of blood pressure	http://amigo.geneontology.org/amigo/term/GO:0008217	SNX5 SOD2 GCH1 DRD2 GUCY1A1 ARHGAP42 NAV2 RNLS
0.0167764	3	13	55.3749	Nervous system process involved in regulation of systemic arterial blood pressure	http://amigo.geneontology.org/amigo/term/GO:0001976	SOD2 DRD2 NAV2
0.0594759	10	545	4.4029	Blood circulation	http://amigo.geneontology.org/amigo/term/GO:0008015	SNX5 SOD2 GCH1 DRD2 CACNA1C GUCY1A1 ARHGAP42 NAV2 PDE3A RNLS
0.146554	10	632	3.7968	Circulatory system process	http://amigo.geneontology.org/amigo/term/GO:0003013	SNX5 SOD2 GCH1 DRD2 CACNA1C GUCY1A1 ARHGAP42 NAV2 PDE3A RNLS
0.146554	9	535	4.03667	Regulation of anatomical structure size	http://amigo.geneontology.org/amigo/term/GO:0090066	DIP2B NCK2 SOD2 SNX9 GCH1 CYRIB GUCY1A1 ARHGAP42 TMSB4X
0.146554	2	7	68.5594	Positive regulation of vascular associated smooth muscle cell differentiation	http://amigo.geneontology.org/amigo/term/GO:1905065	SOD2 KIT
0.172071	3	38	18.944	Vasodilation	http://amigo.geneontology.org/amigo/term/GO:0042311	SOD2 GCH1 GUCY1A1
0.194113	2	24	19.9965	Response to superoxide	http://amigo.geneontology.org/amigo/term/GO:0000303	SOD2 GCH1
0.194113	2	25	19.1966	Response to oxygen radical	http://amigo.geneontology.org/amigo/term/GO:0000305	SOD2 GCH1
0.194113	2	36	13.331	Branching involved in blood vessel morphogenesis	http://amigo.geneontology.org/amigo/term/GO:0001569	ACVR1 COL4A1
0.194113	4	194	4.94759	Temperature homeostasis	http://amigo.geneontology.org/amigo/term/GO:0001659	GRB10 PRDM16 DRD2 CEBPB
0.194113	15	1658	2.17091	Cell activation	http://amigo.geneontology.org/amigo/term/GO:0001775	KCNAB2 NCK2 APBB1IP ATP8B4 NDRG1 RNF8 ARSB GPAM CXCL6 DOCK10 ADAMTS18 CYRIB KIT RUNX1 CEBPB
0.194113	3	104	6.92186	Leukocyte homeostasis	http://amigo.geneontology.org/amigo/term/GO:0001776	GPAM CXCL6 DOCK10
0.194113	4	103	9.31875	Regulation of heart rate	http://amigo.geneontology.org/amigo/term/GO:0002027	GCH1 DRD2 CACNA1C RNLS
0.194113	5	264	4.54466	Vascular process in circulatory system	http://amigo.geneontology.org/amigo/term/GO:0003018	SOD2 GCH1 GUCY1A1 ARHGAP42 PDE3A
0.194113	4	103	9.31875	Regulation of systemic arterial blood pressure	http://amigo.geneontology.org/amigo/term/GO:0003073	SOD2 DRD2 ARHGAP42 NAV2
0.194113	2	19	25.2587	Negative regulation of systemic arterial blood pressure	http://amigo.geneontology.org/amigo/term/GO:0003085	SOD2 ARHGAP42
0.194113	3	86	8.37062	Regulation of translational initiation	http://amigo.geneontology.org/amigo/term/GO:0006446	NCK2 EIF1B CEBPB
0.194113	3	110	6.54431	Cellular biogenic amine metabolic process	http://amigo.geneontology.org/amigo/term/GO:0006576	KYNU GCH1 DRD2
0.194113	7	579	2.90105	Nucleoside phosphate metabolic process	http://amigo.geneontology.org/amigo/term/GO:0006753	KYNU GPAM GUCY1A1 TPST1 PDE7B RNLS TMSB4X
0.194113	5	297	4.0397	Receptor-mediated endocytosis	http://amigo.geneontology.org/amigo/term/GO:0006898	HIP1 MKLN1 SNX9 DRD2 COLEC12
0.194113	4	165	5.81716	Regulation of muscle contraction	http://amigo.geneontology.org/amigo/term/GO:0006937	CACNA1C KIT GUCY1A1 ARHGAP42
0.194113	4	106	9.05501	Smooth muscle contraction	http://amigo.geneontology.org/amigo/term/GO:0006939	DRD2 KIT GUCY1A1 ARHGAP42
0.194113	3	61	11.8012	Regulation of smooth muscle contraction	http://amigo.geneontology.org/amigo/term/GO:0006940	KIT GUCY1A1 ARHGAP42
0.194113	14	1639	2.04967	Cell adhesion	http://amigo.geneontology.org/amigo/term/GO:0007155	ADAM22 NCK2 APBB1IP CCN6 ACVR1 GPAM MKLN1 PDZD2 AMIGO2 ADAMTS18 CYRIB KIT RUNX1 CEBPB
0.194113	3	83	8.67318	Peripheral nervous system development	http://amigo.geneontology.org/amigo/term/GO:0007422	ADAM22 NDRG1 RUNX1
0.194113	4	203	4.72823	Regulation of actin polymerization or depolymerization	http://amigo.geneontology.org/amigo/term/GO:0008064	NCK2 SNX9 CYRIB TMSB4X
0.194113	10	769	3.12039	Negative regulation of cell population proliferation	http://amigo.geneontology.org/amigo/term/GO:0008285	NCK2 NDRG1 SOD2 CCN6 THAP12 DRD2 MCC CEBPB AGBL4 TAFA5
0.194113	7	567	2.96244	Nucleotide metabolic process	http://amigo.geneontology.org/amigo/term/GO:0009117	KYNU GPAM GUCY1A1 TPST1 PDE7B RNLS TMSB4X
0.194113	6	439	3.27961	Purine ribonucleotide metabolic process	http://amigo.geneontology.org/amigo/term/GO:0009150	KYNU GPAM GUCY1A1 TPST1 PDE7B TMSB4X
0.194113	6	456	3.15734	Ribonucleotide metabolic process	http://amigo.geneontology.org/amigo/term/GO:0009259	KYNU GPAM GUCY1A1 TPST1 PDE7B TMSB4X
0.194113	2	31	15.4812	NAD biosynthetic process	http://amigo.geneontology.org/amigo/term/GO:0009435	KYNU RNLS
0.194113	14	1411	2.38087	Negative regulation of signal transduction	http://amigo.geneontology.org/amigo/term/GO:0009968	NCK2 SNX5 TSPAN15 GRB10 SOD2 ACVR1 GRB14 PRDM16 DRD2 CYRIB ARHGAP42 MCC PDE3A TMSB4X
0.194113	11	1121	2.35463	Response to organonitrogen compound	http://amigo.geneontology.org/amigo/term/GO:0010243	RHBDD2 SNX5 GRB10 GRB14 KYNU DRD2 NSG2 CEBPB PDE3A RNLS COL4A1
0.194113	14	1537	2.18569	Negative regulation of cell communication	http://amigo.geneontology.org/amigo/term/GO:0010648	NCK2 SNX5 TSPAN15 GRB10 SOD2 ACVR1 GRB14 PRDM16 DRD2 CYRIB ARHGAP42 MCC PDE3A TMSB4X
0.194113	2	13	36.9166	Regulation of translational initiation by eIF2 alpha phosphorylation	http://amigo.geneontology.org/amigo/term/GO:0010998	NCK2 CEBPB
0.194113	2	34	14.1152	Schwann cell development	http://amigo.geneontology.org/amigo/term/GO:0014044	ADAM22 NDRG1
0.194113	10	1034	2.32068	Response to organic cyclic compound	http://amigo.geneontology.org/amigo/term/GO:0014070	SOD2 KYNU GPAM DRD2 COLEC12 RUNX1 NSG2 CEBPB PDE3A RNLS
0.194113	2	22	21.8144	Phasic smooth muscle contraction	http://amigo.geneontology.org/amigo/term/GO:0014821	DRD2 KIT
0.194113	5	260	4.61457	Endosomal transport	http://amigo.geneontology.org/amigo/term/GO:0016197	SNX5 DENND10 SNX9 DCLK1 NSG2
0.194113	16	1590	2.41467	Cell migration	http://amigo.geneontology.org/amigo/term/GO:0016477	NCK2 GRB10 SOD2 ARSB ACVR1 GRB14 CXCL6 DCLK1 DOCK10 CDC42BPA DRD2 CYRIB KIT MCC TMSB4X TAFA5
0.194113	13	1368	2.2803	Peptidyl-amino acid modification	http://amigo.geneontology.org/amigo/term/GO:0018193	HPF1 DIP2B NCK2 ACVR1 DCLK1 GALNT1 PRDM16 CDC42BPA SLA KIT TPST1 AGBL4 PAX5
0.194113	1	3	79.986	Peptidyl-serine ADP-ribosylation	http://amigo.geneontology.org/amigo/term/GO:0018312	HPF1
0.194113	3	114	6.31468	Phenol-containing compound metabolic process	http://amigo.geneontology.org/amigo/term/GO:0018958	TG GCH1 DRD2
0.194113	1	3	79.986	L-methionine salvage from S-adenosylmethionine	http://amigo.geneontology.org/amigo/term/GO:0019284	APIP
0.194113	2	34	14.1152	Nicotinamide nucleotide biosynthetic process	http://amigo.geneontology.org/amigo/term/GO:0019359	KYNU RNLS
0.194113	2	37	12.9707	Pyridine nucleotide metabolic process	http://amigo.geneontology.org/amigo/term/GO:0019362	KYNU RNLS
0.194113	2	34	14.1152	Pyridine nucleotide biosynthetic process	http://amigo.geneontology.org/amigo/term/GO:0019363	KYNU RNLS
0.194113	2	19	25.2587	Removal of superoxide radicals	http://amigo.geneontology.org/amigo/term/GO:0019430	SOD2 GCH1
0.194113	1	3	79.986	Tryptophan catabolic process to acetyl-CoA	http://amigo.geneontology.org/amigo/term/GO:0019442	KYNU
0.194113	1	3	79.986	Vagus nerve development	http://amigo.geneontology.org/amigo/term/GO:0021564	NAV2
0.194113	1	3	79.986	Orbitofrontal cortex development	http://amigo.geneontology.org/amigo/term/GO:0021769	DRD2
0.194113	3	82	8.77895	Central nervous system neuron development	http://amigo.geneontology.org/amigo/term/GO:0021954	DCLK1 DRD2 AGBL4
0.194113	2	31	15.4812	Myelination in peripheral nervous system	http://amigo.geneontology.org/amigo/term/GO:0022011	ADAM22 NDRG1
0.194113	14	1646	2.04095	Biological adhesion	http://amigo.geneontology.org/amigo/term/GO:0022610	ADAM22 NCK2 APBB1IP CCN6 ACVR1 GPAM MKLN1 PDZD2 AMIGO2 ADAMTS18 CYRIB KIT RUNX1 CEBPB
0.194113	14	1540	2.18144	Negative regulation of signaling	http://amigo.geneontology.org/amigo/term/GO:0023057	NCK2 SNX5 TSPAN15 GRB10 SOD2 ACVR1 GRB14 PRDM16 DRD2 CYRIB ARHGAP42 MCC PDE3A TMSB4X
0.194113	9	842	2.56487	Actin filament-based process	http://amigo.geneontology.org/amigo/term/GO:0030029	NCK2 HIP1 MKLN1 SNX9 CDC42BPA CACNA1C CYRIB KIT TMSB4X
0.194113	8	744	2.58019	Actin cytoskeleton organization	http://amigo.geneontology.org/amigo/term/GO:0030036	NCK2 HIP1 MKLN1 SNX9 CDC42BPA CYRIB KIT TMSB4X
0.194113	4	212	4.52751	Actin filament polymerization	http://amigo.geneontology.org/amigo/term/GO:0030041	NCK2 SNX9 CYRIB TMSB4X
0.194113	10	946	2.53655	Regulation of cell migration	http://amigo.geneontology.org/amigo/term/GO:0030334	SOD2 ARSB ACVR1 DOCK10 DRD2 CYRIB KIT MCC TMSB4X TAFA5
0.194113	4	204	4.70506	Regulation of actin filament length	http://amigo.geneontology.org/amigo/term/GO:0030832	NCK2 SNX9 CYRIB TMSB4X
0.194113	4	187	5.13279	Regulation of actin filament polymerization	http://amigo.geneontology.org/amigo/term/GO:0030833	NCK2 SNX9 CYRIB TMSB4X
0.194113	3	68	10.5864	Negative regulation of actin filament polymerization	http://amigo.geneontology.org/amigo/term/GO:0030837	NCK2 CYRIB TMSB4X
0.194113	3	109	6.60435	Actin cytoskeleton reorganization	http://amigo.geneontology.org/amigo/term/GO:0031532	MKLN1 CDC42BPA KIT
0.194113	2	35	13.7119	Regulation of synaptic transmission, GABAergic	http://amigo.geneontology.org/amigo/term/GO:0032228	DRD2 SYN3
0.194113	3	83	8.67318	Negative regulation of protein polymerization	http://amigo.geneontology.org/amigo/term/GO:0032272	NCK2 CYRIB TMSB4X
0.194113	2	31	15.4812	Peripheral nervous system axon ensheathment	http://amigo.geneontology.org/amigo/term/GO:0032292	ADAM22 NDRG1
0.194113	1	3	79.986	Ral protein signal transduction	http://amigo.geneontology.org/amigo/term/GO:0032484	RALGPS1
0.194113	1	3	79.986	Regulation of Ral protein signal transduction	http://amigo.geneontology.org/amigo/term/GO:0032485	RALGPS1
0.194113	1	3	79.986	Positive regulation of mast cell cytokine production	http://amigo.geneontology.org/amigo/term/GO:0032765	KIT
0.194113	1	3	79.986	Response to silicon dioxide	http://amigo.geneontology.org/amigo/term/GO:0034021	SOD2
0.194113	4	134	7.16292	Regulation of tube size	http://amigo.geneontology.org/amigo/term/GO:0035150	SOD2 GCH1 GUCY1A1 ARHGAP42
0.194113	4	133	7.21678	Regulation of tube diameter	http://amigo.geneontology.org/amigo/term/GO:0035296	SOD2 GCH1 GUCY1A1 ARHGAP42
0.194113	2	23	20.8659	Renal sodium excretion	http://amigo.geneontology.org/amigo/term/GO:0035812	SNX5 DRD2
0.194113	2	21	22.8531	Regulation of renal sodium excretion	http://amigo.geneontology.org/amigo/term/GO:0035813	SNX5 DRD2
0.194113	2	14	34.2797	Positive regulation of renal sodium excretion	http://amigo.geneontology.org/amigo/term/GO:0035815	SNX5 DRD2
0.194113	2	27	17.7747	Vascular associated smooth muscle cell differentiation	http://amigo.geneontology.org/amigo/term/GO:0035886	SOD2 KIT
0.194113	1	3	79.986	Response to stem cell factor	http://amigo.geneontology.org/amigo/term/GO:0036215	KIT
0.194113	1	3	79.986	Cellular response to stem cell factor stimulus	http://amigo.geneontology.org/amigo/term/GO:0036216	KIT
0.194113	1	3	79.986	Kit signaling pathway	http://amigo.geneontology.org/amigo/term/GO:0038109	KIT
0.194113	16	1982	1.9371	Locomotion	http://amigo.geneontology.org/amigo/term/GO:0040011	NCK2 GRB10 SOD2 ARSB ACVR1 GRB14 CXCL6 DCLK1 DOCK10 CDC42BPA DRD2 CYRIB KIT MCC TMSB4X TAFA5
0.194113	10	1056	2.27233	Regulation of locomotion	http://amigo.geneontology.org/amigo/term/GO:0040012	SOD2 ARSB ACVR1 DOCK10 DRD2 CYRIB KIT MCC TMSB4X TAFA5
0.194113	2	31	15.4812	Positive regulation of multicellular organism growth	http://amigo.geneontology.org/amigo/term/GO:0040018	GPAM DRD2
0.194113	7	574	2.92632	T cell activation	http://amigo.geneontology.org/amigo/term/GO:0042110	NCK2 APBB1IP GPAM CYRIB KIT RUNX1 CEBPB
0.194113	2	27	17.7747	Purine nucleoside metabolic process	http://amigo.geneontology.org/amigo/term/GO:0042278	PRTFDC1 MACROD1
0.194113	6	451	3.19234	Regulation of membrane potential	http://amigo.geneontology.org/amigo/term/GO:0042391	KCNAB2 SOD2 CCN6 DRD2 CACNA1C PIEZO2
0.194113	2	39	12.3055	Dopamine metabolic process	http://amigo.geneontology.org/amigo/term/GO:0042417	GCH1 DRD2
0.194113	2	37	12.9707	Cellular metabolic compound salvage	http://amigo.geneontology.org/amigo/term/GO:0043094	PRTFDC1 APIP
0.194113	1	3	79.986	Anthranilate metabolic process	http://amigo.geneontology.org/amigo/term/GO:0043420	KYNU
0.194113	2	27	17.7747	Regulation of translation in response to stress	http://amigo.geneontology.org/amigo/term/GO:0043555	NCK2 CEBPB
0.194113	2	18	26.662	Regulation of translational initiation in response to stress	http://amigo.geneontology.org/amigo/term/GO:0043558	NCK2 CEBPB
0.194113	8	606	3.16776	Regulation of system process	http://amigo.geneontology.org/amigo/term/GO:0044057	SNX5 GCH1 DRD2 CACNA1C KIT GUCY1A1 ARHGAP42 RNLS
0.194113	2	24	19.9965	Regulation of excretion	http://amigo.geneontology.org/amigo/term/GO:0044062	SNX5 DRD2
0.194113	1	3	79.986	Glial cell-derived neurotrophic factor production	http://amigo.geneontology.org/amigo/term/GO:0044467	DRD2
0.194113	14	1475	2.27757	Leukocyte activation	http://amigo.geneontology.org/amigo/term/GO:0045321	KCNAB2 NCK2 APBB1IP ATP8B4 NDRG1 RNF8 ARSB GPAM CXCL6 DOCK10 CYRIB KIT RUNX1 CEBPB
0.194113	2	35	13.7119	Regulation of adenylate cyclase activity	http://amigo.geneontology.org/amigo/term/GO:0045761	DRD2 CACNA1C
0.194113	2	22	21.8144	Negative regulation of muscle contraction	http://amigo.geneontology.org/amigo/term/GO:0045932	GUCY1A1 ARHGAP42
0.194113	2	14	34.2797	Negative regulation of smooth muscle contraction	http://amigo.geneontology.org/amigo/term/GO:0045986	GUCY1A1 ARHGAP42
0.194113	2	37	12.9707	Nicotinamide nucleotide metabolic process	http://amigo.geneontology.org/amigo/term/GO:0046496	KYNU RNLS
0.194113	3	67	10.7444	Regulation of insulin receptor signaling pathway	http://amigo.geneontology.org/amigo/term/GO:0046626	SNX5 GRB10 GRB14
0.194113	2	35	13.7119	Negative regulation of insulin receptor signaling pathway	http://amigo.geneontology.org/amigo/term/GO:0046627	GRB10 GRB14
0.194113	9	825	2.61772	Lymphocyte activation	http://amigo.geneontology.org/amigo/term/GO:0046649	NCK2 APBB1IP RNF8 GPAM DOCK10 CYRIB KIT RUNX1 CEBPB
0.194113	2	23	20.8659	Regulation of long-term neuronal synaptic plasticity	http://amigo.geneontology.org/amigo/term/GO:0048169	DRD2 KIT
0.194113	3	115	6.25977	Regulation of receptor-mediated endocytosis	http://amigo.geneontology.org/amigo/term/GO:0048259	HIP1 MKLN1 DRD2
0.194113	2	18	26.662	Clathrin coat assembly	http://amigo.geneontology.org/amigo/term/GO:0048268	HIP1 NSG2
0.194113	16	1940	1.97903	Negative regulation of response to stimulus	http://amigo.geneontology.org/amigo/term/GO:0048585	NCK2 SNX5 TSPAN15 GRB10 SOD2 ACVR1 GRB14 ADAMTS18 PRDM16 DRD2 CYRIB ARHGAP42 MCC PDE3A TMSB4X TAFA5
0.194113	16	1776	2.16178	Cell motility	http://amigo.geneontology.org/amigo/term/GO:0048870	NCK2 GRB10 SOD2 ARSB ACVR1 GRB14 CXCL6 DCLK1 DOCK10 CDC42BPA DRD2 CYRIB KIT MCC TMSB4X TAFA5
0.194113	2	28	17.1398	Regulation of B cell receptor signaling pathway	http://amigo.geneontology.org/amigo/term/GO:0050855	RUNX1 PAX5
0.194113	2	34	14.1152	Detection of mechanical stimulus involved in sensory perception	http://amigo.geneontology.org/amigo/term/GO:0050974	PIEZO2 KIT
0.194113	3	61	11.8012	Smooth muscle cell differentiation	http://amigo.geneontology.org/amigo/term/GO:0051145	SOD2 ACVR1 KIT
0.194113	2	32	14.9974	Regulation of smooth muscle cell differentiation	http://amigo.geneontology.org/amigo/term/GO:0051150	SOD2 KIT
0.194113	2	13	36.9166	Positive regulation of smooth muscle cell differentiation	http://amigo.geneontology.org/amigo/term/GO:0051152	SOD2 KIT
0.194113	11	1111	2.37582	Negative regulation of multicellular organismal process	http://amigo.geneontology.org/amigo/term/GO:0051241	DIP2B CCN6 ADAMTS18 DRD2 RUNX1 GUCY1A1 ARHGAP42 MCC RNLS TMSB4X TAFA5
0.194113	11	1092	2.41716	Regulation of cellular component movement	http://amigo.geneontology.org/amigo/term/GO:0051270	SOD2 ARSB ACVR1 DOCK10 DRD2 CACNA1C CYRIB KIT MCC TMSB4X TAFA5
0.194113	4	166	5.78212	Negative regulation of cytoskeleton organization	http://amigo.geneontology.org/amigo/term/GO:0051494	NCK2 MID1 CYRIB TMSB4X
0.194113	16	1776	2.16178	Localization of cell	http://amigo.geneontology.org/amigo/term/GO:0051674	NCK2 GRB10 SOD2 ARSB ACVR1 GRB14 CXCL6 DCLK1 DOCK10 CDC42BPA DRD2 CYRIB KIT MCC TMSB4X TAFA5
0.194113	9	657	3.28709	Nucleobase-containing small molecule metabolic process	http://amigo.geneontology.org/amigo/term/GO:0055086	PRTFDC1 KYNU GPAM MACROD1 GUCY1A1 TPST1 PDE7B RNLS TMSB4X
0.194113	1	3	79.986	Negative regulation of dopamine receptor signaling pathway	http://amigo.geneontology.org/amigo/term/GO:0060160	DRD2
0.194113	1	3	79.986	Negative regulation of activation-induced cell death of T cells	http://amigo.geneontology.org/amigo/term/GO:0070236	GPAM
0.194113	1	3	79.986	Regulation of neutrophil mediated killing of symbiont cell	http://amigo.geneontology.org/amigo/term/GO:0070949	CXCL6
0.194113	8	691	2.77809	Cellular response to organonitrogen compound	http://amigo.geneontology.org/amigo/term/GO:0071417	SNX5 GRB10 GRB14 DRD2 NSG2 CEBPB PDE3A COL4A1
0.194113	2	21	22.8531	Cellular response to oxygen radical	http://amigo.geneontology.org/amigo/term/GO:0071450	SOD2 GCH1
0.194113	2	21	22.8531	Cellular response to superoxide	http://amigo.geneontology.org/amigo/term/GO:0071451	SOD2 GCH1
0.194113	13	1505	2.07273	Cellular response to endogenous stimulus	http://amigo.geneontology.org/amigo/term/GO:0071495	SNX5 GRB10 ACVR1 GRB14 GPAM PRDM16 DRD2 KIT RUNX1 NSG2 CEBPB PDE3A COL4A1
0.194113	3	111	6.48535	Response to monoamine	http://amigo.geneontology.org/amigo/term/GO:0071867	DRD2 NSG2 RNLS
0.194113	3	111	6.48535	Response to catecholamine	http://amigo.geneontology.org/amigo/term/GO:0071869	DRD2 NSG2 RNLS
0.194113	8	492	3.90175	Purine-containing compound metabolic process	http://amigo.geneontology.org/amigo/term/GO:0072521	PRTFDC1 KYNU GPAM MACROD1 GUCY1A1 TPST1 PDE7B TMSB4X
0.194113	2	37	12.9707	Pyridine-containing compound biosynthetic process	http://amigo.geneontology.org/amigo/term/GO:0072525	KYNU RNLS
0.194113	8	681	2.81889	Organophosphate biosynthetic process	http://amigo.geneontology.org/amigo/term/GO:0090407	KYNU GPAM GCH1 INPP1 GUCY1A1 CRYL1 RNLS TMSB4X
0.194113	1	3	79.986	Cell differentiation involved in phenotypic switching	http://amigo.geneontology.org/amigo/term/GO:0090679	SOD2
0.194113	4	133	7.21678	Blood vessel diameter maintenance	http://amigo.geneontology.org/amigo/term/GO:0097746	SOD2 GCH1 GUCY1A1 ARHGAP42
0.194113	2	35	13.7119	Regulation of renal system process	http://amigo.geneontology.org/amigo/term/GO:0098801	SNX5 DRD2
0.194113	1	3	79.986	Retrograde axonal transport of mitochondrion	http://amigo.geneontology.org/amigo/term/GO:0098958	AGBL4
0.194113	1	3	79.986	Synaptic signaling by nitric oxide	http://amigo.geneontology.org/amigo/term/GO:0099163	GUCY1A1
0.194113	1	3	79.986	Trans-synaptic signaling by soluble gas	http://amigo.geneontology.org/amigo/term/GO:0099543	GUCY1A1
0.194113	1	3	79.986	Trans-synaptic signaling by nitric oxide	http://amigo.geneontology.org/amigo/term/GO:0099548	GUCY1A1
0.194113	3	109	6.60435	Positive regulation of cold-induced thermogenesis	http://amigo.geneontology.org/amigo/term/GO:0120162	GRB10 PRDM16 CEBPB
0.194113	1	3	79.986	Peptidyl-glutamate ADP-deribosylation	http://amigo.geneontology.org/amigo/term/GO:0140291	MACROD1
0.194113	3	65	11.075	Regulation of cellular response to insulin stimulus	http://amigo.geneontology.org/amigo/term/GO:1900076	SNX5 GRB10 GRB14
0.194113	2	37	12.9707	Negative regulation of cellular response to insulin stimulus	http://amigo.geneontology.org/amigo/term/GO:1900077	GRB10 GRB14
0.194113	1	3	79.986	Regulation of glial cell-derived neurotrophic factor production	http://amigo.geneontology.org/amigo/term/GO:1900166	DRD2
0.194113	1	3	79.986	Positive regulation of glial cell-derived neurotrophic factor production	http://amigo.geneontology.org/amigo/term/GO:1900168	DRD2
0.194113	13	1208	2.58233	Carbohydrate derivative metabolic process	http://amigo.geneontology.org/amigo/term/GO:1901135	PRTFDC1 ARSB KYNU ESYT2 GPAM MACROD1 GALNT1 KIT GUCY1A1 CRYL1 TPST1 PDE7B TMSB4X
0.194113	1	3	79.986	Regulation of odontoblast differentiation	http://amigo.geneontology.org/amigo/term/GO:1901329	CEBPB
0.194113	12	1231	2.33915	Response to nitrogen compound	http://amigo.geneontology.org/amigo/term/GO:1901698	RHBDD2 SNX5 GRB10 GRB14 KYNU DRD2 COLEC12 NSG2 CEBPB PDE3A RNLS COL4A1
0.194113	9	772	2.79744	Cellular response to nitrogen compound	http://amigo.geneontology.org/amigo/term/GO:1901699	SNX5 GRB10 GRB14 DRD2 COLEC12 NSG2 CEBPB PDE3A COL4A1
0.194113	15	1832	1.96472	Response to oxygen-containing compound	http://amigo.geneontology.org/amigo/term/GO:1901700	SNX5 GRB10 SOD2 GRB14 KYNU GPAM CXCL6 GCH1 DRD2 COLEC12 NSG2 CEBPB PDE3A RNLS COL4A1
0.194113	12	1313	2.19307	Cellular response to oxygen-containing compound	http://amigo.geneontology.org/amigo/term/GO:1901701	SNX5 GRB10 SOD2 GRB14 CXCL6 GCH1 DRD2 COLEC12 NSG2 CEBPB PDE3A COL4A1
0.194113	15	1896	1.8984	Regulation of intracellular signal transduction	http://amigo.geneontology.org/amigo/term/GO:1902531	NCK2 MID1 SOD2 HIP1 RALGPS1 APIP DRD2 CYRIB PSD3 KIT GUCY1A1 ARHGAP42 PDE3A RALGAPA2 TMSB4X
0.194113	4	170	5.64607	Negative regulation of supramolecular fiber organization	http://amigo.geneontology.org/amigo/term/GO:1902904	NCK2 MID1 CYRIB TMSB4X
0.194113	5	291	4.12299	Regulation of blood circulation	http://amigo.geneontology.org/amigo/term/GO:1903522	GCH1 DRD2 CACNA1C ARHGAP42 RNLS
0.194113	1	3	79.986	Regulation of small intestine smooth muscle contraction	http://amigo.geneontology.org/amigo/term/GO:1904347	KIT
0.194113	1	3	79.986	Positive regulation of small intestine smooth muscle contraction	http://amigo.geneontology.org/amigo/term/GO:1904349	KIT
0.194113	1	3	79.986	Negative regulation of vascular associated smooth muscle contraction	http://amigo.geneontology.org/amigo/term/GO:1904694	ARHGAP42
0.194113	2	24	19.9965	Negative regulation of vascular associated smooth muscle cell proliferation	http://amigo.geneontology.org/amigo/term/GO:1904706	SOD2 TAFA5
0.194113	2	28	17.1398	Vascular associated smooth muscle cell migration	http://amigo.geneontology.org/amigo/term/GO:1904738	GRB10 TAFA5
0.194113	2	15	31.9944	Regulation of vascular associated smooth muscle cell differentiation	http://amigo.geneontology.org/amigo/term/GO:1905063	SOD2 KIT
0.194113	1	3	79.986	Regulation of proton-transporting ATP synthase activity, rotational mechanism	http://amigo.geneontology.org/amigo/term/GO:1905271	TMSB4X
0.194113	1	3	79.986	Positive regulation of proton-transporting ATP synthase activity, rotational mechanism	http://amigo.geneontology.org/amigo/term/GO:1905273	TMSB4X
0.194113	1	3	79.986	Vascular associated smooth muscle cell differentiation involved in phenotypic switching	http://amigo.geneontology.org/amigo/term/GO:1905420	SOD2
0.194113	1	3	79.986	Regulation of cell differentiation involved in phenotypic switching	http://amigo.geneontology.org/amigo/term/GO:1905915	SOD2
0.194113	1	3	79.986	Regulation of vascular associated smooth muscle cell differentiation involved in phenotypic switching	http://amigo.geneontology.org/amigo/term/GO:1905930	SOD2
0.194113	1	3	79.986	Small intestine smooth muscle contraction	http://amigo.geneontology.org/amigo/term/GO:1990770	KIT
0.194113	1	3	79.986	Positive regulation of sodium-dependent phosphate transport	http://amigo.geneontology.org/amigo/term/GO:2000120	CEBPB
0.194113	10	1010	2.37582	Regulation of cell motility	http://amigo.geneontology.org/amigo/term/GO:2000145	SOD2 ARSB ACVR1 DOCK10 DRD2 CYRIB KIT MCC TMSB4X TAFA5
0.194113	1	3	79.986	Positive regulation of platelet-derived growth factor receptor-beta signaling pathway	http://amigo.geneontology.org/amigo/term/GO:2000588	HIP1
