# Supplementary material for: Upregulated CEMIP promotes intervertebral disc degeneration via AP‐1‐mediated change in chromatin accessibility
Source: Clin Transl Med. 2025 May 21;15(5):e70322. doi: 10.1002/ctm2.70322 (PMC12095184; doi:10.1002/ctm2.70322)
Supplement: Supplementary file 5 — Supporting information [file CTM2-15-e70322-s005.xlsx]

## Sheet: sheet1
	ONTOLOGY	ID	Description	setSize	enrichmentScore	NES	pvalue	p.adjust	qvalues	rank	leading_edge	core_enrichment
GO:0051607	BP	GO:0051607	defense response to virus	211	-0.593428	-2.11364	1e-10	1.5494e-07	1.41432e-07	2973	tags=38%, list=17%, signal=32%	197259/55703/11128/51728/596/4343/10417/91607/103/63901/140564/10379/10475/3669/2635/51251/5371/5610/200316/55337/7128/24138/5788/85363/10622/11277/3663/10346/55601/3428/151636/54941/164668/79132/83666/5359/2633/7098/330/338376/2150/3439/84166/3665/4277/4321/8519/9447/10060/64108/5366/3594/3569/25939/439996/81030/23586/3456/64135/26191/9582/3627/4940/4938/3434/90865/51561/2537/51191/4939/3437/863…
GO:0009615	BP	GO:0009615	response to virus	286	-0.555558	-2.03267	1e-10	1.5494e-07	1.41432e-07	3002	tags=36%, list=17%, signal=30%	11040/197259/1072/55703/11128/51728/596/4343/11213/10577/10417/91607/103/63901/22948/140564/10379/10475/3669/2635/9641/51251/5371/5610/200316/55337/7128/1543/24138/5788/85363/10622/11277/3663/10346/3925/55601/55509/3428/151636/54941/164668/79132/83666/5359/2633/8061/7098/330/338376/3159/220001/2150/3439/2625/84166/3665/4277/4321/8519/9447/8091/10060/64108/5366/3594/6351/3569/25939/5452/3592/43999…
GO:0071103	BP	GO:0071103	DNA conformation change	293	-0.545951	-2.00904	1e-10	1.5494e-07	1.41432e-07	3712	tags=37%, list=21%, signal=30%	80152/54069/80119/7520/25/9978/2068/1654/5931/8520/7150/5984/25788/55320/8450/3005/23310/201254/121504/4176/5985/8353/3017/8345/57697/301/79172/79075/91687/10592/10051/130951/3148/3014/5965/5982/9131/1763/54892/4675/3619/4171/4172/10036/1786/8208/4175/387103/11277/57169/5888/89797/84515/7153/84875/55839/63922/50511/64946/1663/5983/1058/6839/85236/983/11339/8343/891/440689/51203/9401/4173/4174/839…
GO:0062023	CC	GO:0062023	collagen-containing extracellular matrix	339	0.507881	1.95157	1e-10	1.5494e-07	1.41432e-07	2071	tags=36%, list=12%, signal=32%	1280/2331/12/54829/1306/2162/5549/653145/2263/3897/1285/1299/1311/5046/5104/10218/1991/2/157869/1301/1286/4318/51378/348/1075/1310/4958/79148/64856/2202/5919/2254/1842/633/80760/8483/4969/1490/4240/79883/1287/7148/259/8425/4148/6590/7123/3960/6469/2199/8406/4239/1296/4059/2335/1288/389084/55214/176/5155/283/7869/1298/4653/5272/54507/151887/83854/1303/1295/9508/22917/3339/6383/183/1277/7373/81794/…
GO:0031012	CC	GO:0031012	extracellular matrix	443	0.476969	1.85998	1e-10	1.5494e-07	1.41432e-07	2071	tags=34%, list=12%, signal=31%	1280/9865/2331/12/54829/1306/1833/2162/5549/653145/2263/3897/1285/1299/1311/5046/5104/10218/1991/129080/2/157869/1301/1286/4318/51378/348/4064/1075/1310/10446/4958/79148/64856/2202/23145/5919/80059/2254/1842/633/80760/8483/4969/1490/10234/4240/79883/79625/1287/7148/259/4327/8425/4148/7481/6590/7123/2246/9719/339366/3960/6469/23769/2199/8406/4239/145864/57633/1296/4059/2335/1288/389084/55214/176/6…
GO:0007059	BP	GO:0007059	chromosome segregation	299	-0.526166	-1.93782	1.12725e-09	1.45547e-06	1.32858e-06	4039	tags=39%, list=23%, signal=31%	5518/51143/6732/55166/4292/25978/25906/9985/10097/80152/8379/84722/54069/9184/2068/1654/7150/339834/324/1778/51547/84464/55706/348654/23310/201254/93426/150465/54908/284071/10636/57697/79075/10592/10051/130951/26271/8243/57132/54892/23212/79980/90417/57520/4085/3619/3835/256006/1894/387103/81610/81620/151246/7283/7153/9232/55839/64946/1663/11065/146956/10460/11004/672/11339/701/5347/4751/2177/819…
GO:0060337	BP	GO:0060337	type I interferon signaling pathway	79	-0.710061	-2.24902	3.37677e-09	2.90665e-06	2.65324e-06	1027	tags=46%, list=6%, signal=44%	10379/3107/2634/3669/9641/6672/5696/11277/3663/3106/3134/3439/84166/3665/4321/8519/3430/3662/54739/25939/11274/81030/3456/4940/4938/3434/2537/4939/3437/8638/9636/3433/4599/684/3429/4600/91543
GO:0071357	BP	GO:0071357	cellular response to type I interferon	79	-0.710061	-2.24902	3.37677e-09	2.90665e-06	2.65324e-06	1027	tags=46%, list=6%, signal=44%	10379/3107/2634/3669/9641/6672/5696/11277/3663/3106/3134/3439/84166/3665/4321/8519/3430/3662/54739/25939/11274/81030/3456/4940/4938/3434/2537/4939/3437/8638/9636/3433/4599/684/3429/4600/91543
GO:0005126	MF	GO:0005126	cytokine receptor binding	185	-0.585205	-2.03415	2.73741e-09	2.90665e-06	2.65324e-06	1643	tags=27%, list=9%, signal=25%	1270/2920/6386/8995/2921/10019/8744/6374/65997/692094/1946/6347/10763/7424/338376/3439/2625/1437/8743/970/6354/4914/3574/9034/3594/6351/3569/3976/10673/3592/64109/64109/8600/3456/6357/3627/56300/90865/51561/10344/6348/6355/6352/3552/3553/6373/1440/27177/3557/26525
GO:0006323	BP	GO:0006323	DNA packaging	181	-0.596136	-2.06754	3.9592e-09	3.06719e-06	2.79978e-06	3075	tags=37%, list=18%, signal=31%	3005/23310/201254/121504/8353/3017/8345/79172/91687/10592/10051/130951/3148/3014/9131/54892/4675/3619/4171/10036/1786/8208/387103/57169/7153/84875/55839/50511/64946/1058/6839/85236/983/11339/8343/891/440689/51203/8349/126961/333932/645996/653604/8367/8365/57082/3159/113130/64151/23397/2491/8970/8362/55355/79682/55723/79019/64105/8091/3070/8347/4674/8357/8339/8344/8355/128312
GO:0034340	BP	GO:0034340	response to type I interferon	83	-0.699749	-2.23695	5.33428e-09	3.44372e-06	3.14348e-06	2494	tags=45%, list=14%, signal=39%	10379/3107/2634/3669/9641/55337/6672/5696/11277/3663/3106/3134/3439/84166/3665/4321/8519/3430/3662/54739/25939/11274/81030/3456/4940/4938/3434/2537/4939/3437/8638/9636/3433/4599/684/3429/4600/91543
GO:0006260	BP	GO:0006260	DNA replication	267	-0.53148	-1.93396	4.94633e-09	3.44372e-06	3.14348e-06	3544	tags=38%, list=20%, signal=30%	11284/545/5423/5426/5931/7150/5984/11177/84464/348654/54962/10926/3725/1017/22891/201254/4176/5422/5985/8412/5932/91607/5424/1111/57697/63901/79075/5557/23649/5111/92667/5965/55159/5982/26271/1763/29980/3978/4171/4172/10036/8317/8208/4175/11277/5888/64785/80174/4796/81620/29935/84515/10535/5427/63922/580/23649/890/1663/8914/5983/253714/146956/983/672/23594/2237/79915/9401/4173/4174/4998/83990/983…
GO:0006261	BP	GO:0006261	DNA-dependent DNA replication	149	-0.609568	-2.06245	7.20426e-09	4.29319e-06	3.91889e-06	3544	tags=48%, list=20%, signal=39%	11284/5423/5426/5984/11177/348654/54962/10926/1017/22891/201254/4176/5422/5985/91607/5424/57697/79075/5557/23649/5111/92667/5965/55159/5982/26271/1763/29980/3978/4171/4172/8317/4175/5888/64785/80174/4796/81620/29935/5427/63922/23649/1663/8914/5983/253714/146956/23594/2237/79915/9401/4173/4174/4998/9837/51053/1602/8318/5558/79733/3159/11169/641/84296/144455/51659/10721/990/9134/55388/675/25939
GO:0098813	BP	GO:0098813	nuclear chromosome segregation	240	-0.536376	-1.9232	1.02116e-08	5.34716e-06	4.88097e-06	3355	tags=37%, list=19%, signal=30%	339834/324/1778/51547/84464/55706/348654/23310/201254/93426/150465/54908/284071/57697/79075/10592/10051/130951/26271/8243/57132/54892/23212/79980/90417/57520/4085/3619/3835/256006/1894/81610/81620/151246/7283/7153/9232/1663/11065/146956/10460/11004/701/5347/4751/2177/81930/29127/891/2669/151648/51203/9319/83903/991/9700/9493/55143/9055/2237/146909/83990/24137/116028/11144/56154/1063/57082/10615/1…
GO:0098687	CC	GO:0098687	chromosomal region	322	-0.499173	-1.85225	1.03534e-08	5.34716e-06	4.88097e-06	3790	tags=35%, list=22%, signal=28%	8655/9985/80152/5514/27085/8379/54069/6118/80119/7520/545/9184/84295/55693/8520/324/55320/84464/55135/79723/23310/1017/201254/121504/4176/54908/64858/5424/1111/79172/79075/91687/4436/3014/5905/5111/8850/5371/8243/1763/2146/79980/90417/4085/3619/4171/3835/4172/1786/4175/55055/6672/387103/5888/81620/29935/1780/151246/55839/50511/64946/1058/9735/6839/983/11004/11339/701/5347/4751/81930/891/151648/33…
GO:0000819	BP	GO:0000819	sister chromatid segregation	181	-0.582314	-2.0196	1.53225e-08	7.41898e-06	6.77215e-06	2582	tags=34%, list=15%, signal=29%	79075/10592/10051/26271/8243/57132/54892/23212/79980/90417/57520/4085/3619/3835/81620/151246/7283/7153/9232/1663/11065/10460/11004/701/5347/4751/81930/29127/891/151648/51203/9319/83903/991/9700/9493/55143/9055/2237/146909/24137/116028/1063/10615/10403/113130/64151/9212/23397/1062/699/9928/9787/3833/83540/11130/990/64105/7272/157570/84072
GO:0005201	MF	GO:0005201	extracellular matrix structural constituent	138	0.586638	2.04316	1.76718e-08	7.61315e-06	6.9494e-06	2064	tags=46%, list=12%, signal=41%	1280/2331/54829/1306/5549/1285/1299/1311/157869/1301/1286/1310/64856/2202/633/8483/4969/4240/1287/7148/8425/4148/2199/8406/4239/1296/2335/1288/176/1298/1303/1295/3339/1277/7373/1307/1278/4256/2201/7059/1289/340267/1290/7045/3617/1282/1284/50509/1116/1634/3912/4146/3490/920/80781/1302/6678/7448/25878/150356/90187/2192/25890/3491
GO:0140014	BP	GO:0140014	mitotic nuclear division	270	-0.513654	-1.87143	1.7689e-08	7.61315e-06	6.9494e-06	2582	tags=30%, list=15%, signal=26%	79075/10592/79866/27338/10051/28984/26271/8243/57132/54892/23212/79980/90417/57520/4085/3619/3835/7443/4605/81620/151246/7283/9232/3479/9585/9133/11065/9735/10460/983/11004/701/5347/4751/81930/29127/891/151648/995/51203/9319/83903/991/332/9700/9493/55143/9055/146909/54443/24137/3832/1063/22974/286151/6790/10615/10403/685/113130/64151/9212/23397/1062/699/9928/4288/9787/3833/83540/11130/990/64105/7…
GO:0000070	BP	GO:0000070	mitotic sister chromatid segregation	155	-0.589138	-2.00732	2.5986e-08	1.05954e-05	9.67167e-06	2582	tags=35%, list=15%, signal=30%	79075/10592/10051/26271/8243/57132/54892/23212/79980/90417/57520/4085/3619/3835/81620/151246/7283/9232/11065/10460/11004/701/5347/4751/81930/29127/891/151648/51203/9319/83903/991/9700/9493/55143/9055/146909/24137/1063/10615/10403/113130/64151/9212/23397/1062/699/9928/9787/3833/83540/11130/990/64105/7272
GO:0031497	BP	GO:0031497	chromatin assembly	146	-0.601493	-2.03046	3.27687e-08	1.24205e-05	1.13376e-05	2970	tags=36%, list=17%, signal=30%	3005/201254/121504/8353/3017/8345/79172/91687/130951/3148/3014/4675/4171/10036/1786/8208/387103/57169/84875/55839/64946/1058/6839/85236/11339/8343/440689/8349/126961/333932/645996/653604/8367/8365/57082/3159/2491/8970/8362/55355/79682/55723/79019/64105/8091/3070/8347/4674/8357/8339/8344/8355/128312
GO:0005125	MF	GO:0005125	cytokine activity	143	-0.597683	-2.018	3.36686e-08	1.24205e-05	1.13376e-05	1643	tags=38%, list=9%, signal=34%	1270/2920/8995/2921/8744/6374/10220/81029/10135/692094/654/6347/29949/338376/3439/3084/650/1437/4693/8743/970/6354/9518/3574/655/6351/3569/3976/10673/3592/8600/3456/7477/6357/7857/3627/56300/7484/90865/51561/10344/2657/6348/6355/11009/6352/3552/374/3553/6373/1440/27177/3557/26525
GO:0006302	BP	GO:0006302	double-strand break repair	245	-0.518158	-1.8601	3.77854e-08	1.33056e-05	1.21456e-05	4813	tags=46%, list=28%, signal=34%	6119/5591/9320/54386/142/79035/165918/10519/6117/51567/5890/9025/63979/554313/55719/4683/2140/158880/286053/112441434/5531/2547/8924/7415/4292/7454/79728/126074/9985/10097/6118/7520/11284/5423/55693/25788/51547/7468/84464/55135/348654/22891/7291/9907/121504/79008/4176/2521/5422/10213/284071/2187/5932/64858/1111/57697/4436/55775/3014/5965/55159/55010/5371/1763/23503/4171/4172/8317/4175/5888/4796/2…
GO:0019079	BP	GO:0019079	viral genome replication	116	-0.61801	-2.05333	4.98504e-08	1.67909e-05	1.5327e-05	2856	tags=32%, list=16%, signal=27%	596/3576/103/63901/140564/10475/3669/5610/200316/55337/3312/24138/7153/10663/84875/3428/164668/4057/5359/6347/2494/8519/8091/3456/9582/4940/4938/3434/4939/8638/9636/6355/4599/6352/684/3429/91543
GO:1903901	BP	GO:1903901	negative regulation of viral life cycle	71	-0.701844	-2.17155	1.0181e-07	3.00633e-05	2.74423e-05	2623	tags=45%, list=15%, signal=38%	63901/7726/140564/3669/5371/5610/200316/55337/24138/7706/85363/84875/6737/3428/164668/4057/5359/8519/8091/3456/9582/4940/4938/3434/4939/8638/9636/6355/4599/6352/684/91543
GO:0045071	BP	GO:0045071	negative regulation of viral genome replication	55	-0.721984	-2.14696	1.04777e-07	3.00633e-05	2.74423e-05	2623	tags=49%, list=15%, signal=42%	63901/140564/3669/5610/200316/55337/24138/84875/3428/164668/4057/5359/8519/8091/3456/9582/4940/4938/3434/4939/8638/9636/6355/4599/6352/684/91543
GO:0065004	BP	GO:0065004	protein-DNA complex assembly	195	-0.544292	-1.89898	9.82995e-08	3.00633e-05	2.74423e-05	3712	tags=38%, list=21%, signal=30%	80152/54069/6118/5704/5705/9978/2068/5931/8520/5701/55320/8450/3005/201254/121504/4176/8353/3017/8345/79172/91687/3148/3014/2073/4675/4171/4172/10036/8208/4175/387103/5888/81620/55839/54457/64946/1058/85236/11339/8343/440689/4173/4174/8349/51053/11144/126961/333932/645996/1063/653604/8367/8365/57082/8318/2491/1062/9787/8970/8362/55355/79682/55723/79019/64105/3070/8347/4674/8357/8339/6928/8344/835…
GO:0000280	BP	GO:0000280	nuclear division	378	-0.459804	-1.72807	9.45929e-08	3.00633e-05	2.74423e-05	2876	tags=31%, list=17%, signal=26%	1618/23236/54908/79703/284071/2059/1111/57697/79075/10592/79866/27338/10051/28984/130951/54361/26271/8243/57132/54892/23212/79980/90417/57520/4085/3619/3835/7443/256006/4605/11022/5888/81620/151246/84930/7283/7153/9232/2827/3479/50511/9585/2175/4603/9133/11065/146956/9735/10460/983/11004/701/5347/4751/2177/81930/29127/891/151648/995/51203/9319/83903/991/332/1164/9700/9493/55143/9055/146909/54443/…
GO:0000184	BP	GO:0000184	nuclear-transcribed mRNA catabolic process, nonsense-mediated decay	120	0.587689	2.00231	1.33931e-07	3.70559e-05	3.38252e-05	4097	tags=62%, list=24%, signal=48%	154197/6192/6122/6202/6189/6134/6188/23521/9811/6137/6124/6138/6228/6125/6210/6129/6142/6175/6133/6167/6139/6157/6194/6217/6136/4736/9349/6144/6232/6173/6130/6208/6222/6230/6160/6154/6164/6141/6176/3646/9045/6146/6218/6207/6161/6159/6147/6128/6193/3921/6170/6206/6203/6235/6135/6205/6187/6233/6204/6165/6223/6158/6143/6168/6132/6152/6191/6227/6169/6156/26986/7311/6155/6224/6229
GO:0048525	BP	GO:0048525	negative regulation of viral process	87	-0.668048	-2.14376	1.52565e-07	3.93973e-05	3.59625e-05	2623	tags=39%, list=15%, signal=33%	63901/7726/140564/3669/5371/5610/200316/55337/24138/7706/85363/84875/6737/3428/164668/4057/5359/8519/8091/6351/3456/9582/4940/4938/3434/4939/8638/9636/6348/6355/4599/6352/684/91543
GO:0045069	BP	GO:0045069	regulation of viral genome replication	92	-0.665322	-2.13979	1.52317e-07	3.93973e-05	3.59625e-05	2856	tags=38%, list=16%, signal=32%	596/3576/103/63901/140564/10475/3669/5610/200316/55337/3312/24138/7153/84875/3428/164668/4057/5359/2494/8519/8091/3456/9582/4940/4938/3434/4939/8638/9636/6355/4599/6352/684/3429/91543
GO:0006334	BP	GO:0006334	nucleosome assembly	100	-0.640696	-2.09481	1.61855e-07	4.04482e-05	3.69217e-05	3075	tags=45%, list=18%, signal=37%	3005/201254/121504/8353/3017/8345/79172/91687/3148/3014/4675/4171/10036/8208/387103/55839/64946/1058/85236/11339/8343/440689/8349/126961/333932/645996/653604/8367/8365/57082/2491/8970/8362/55355/79682/55723/79019/64105/8347/4674/8357/8339/8344/8355/128312
GO:1903900	BP	GO:1903900	regulation of viral life cycle	137	-0.595307	-1.99814	1.77094e-07	4.28735e-05	3.91355e-05	2891	tags=33%, list=17%, signal=28%	9830/596/3576/103/63901/7726/140564/10475/3669/5371/5610/200316/55337/3312/24138/7706/85363/10346/3838/7153/84875/6737/3428/164668/4057/5359/205860/2494/8519/8091/3456/9582/4940/4938/3965/3434/4939/8638/9636/6355/4599/6352/684/3429/91543
GO:0000786	CC	GO:0000786	nucleosome	55	-0.713262	-2.12102	2.49951e-07	5.76724e-05	5.26442e-05	1746	tags=56%, list=10%, signal=51%	3005/121504/8353/3017/8345/3014/8969/8337/1058/85236/8343/440689/8349/3012/126961/333932/653604/8367/8365/8970/8362/3662/723790/92815/8347/8357/8339/8329/8344/8355/128312
GO:0048285	BP	GO:0048285	organelle fission	425	-0.443642	-1.68388	2.53112e-07	5.76724e-05	5.26442e-05	2876	tags=28%, list=17%, signal=24%	1618/23236/54908/79703/284071/2059/80179/1111/57697/79075/10592/79866/27338/10051/28984/54332/130951/54361/26271/8243/57132/54892/23212/79980/90417/57520/4085/3619/3835/7443/256006/4605/11022/5888/81620/151246/84930/7283/7153/9232/2827/3479/50511/9585/2175/4603/9133/11065/146956/9735/10460/983/11004/701/5347/4751/2177/81930/29127/891/151648/995/51203/9319/83903/991/332/1164/9700/9493/55143/9055/1…
GO:0044815	CC	GO:0044815	DNA packaging complex	63	-0.709641	-2.1469	3.30759e-07	6.94067e-05	6.33555e-05	3075	tags=59%, list=18%, signal=49%	3005/23310/121504/8353/3017/8345/10592/10051/3014/54892/8969/8337/1058/85236/8343/440689/8349/3012/126961/333932/653604/8367/8365/64151/23397/8970/8362/3662/723790/92815/8347/8357/8339/8329/8344/8355/128312
GO:0006333	BP	GO:0006333	chromatin assembly or disassembly	169	-0.558431	-1.91863	3.1884e-07	6.94067e-05	6.33555e-05	3094	tags=33%, list=18%, signal=28%	79723/3005/201254/121504/8353/3017/8345/8479/79172/91687/130951/3148/3014/4675/4171/10036/1786/8208/387103/57169/84875/55839/64946/1058/6839/85236/11339/8343/440689/8349/126961/333932/645996/653604/8367/8365/57082/3159/2491/8970/8362/55355/79682/55723/79019/64105/8091/3070/92815/8347/4674/8357/8339/8344/8355/128312
GO:0071216	BP	GO:0071216	cellular response to biotic stimulus	187	-0.533729	-1.8572	3.31489e-07	6.94067e-05	6.33555e-05	2890	tags=29%, list=17%, signal=25%	5144/4793/5196/4792/7855/3576/19/153090/10417/824/7097/3148/7099/8243/84868/7128/85363/10333/7035/2920/2921/146956/23643/5054/6374/968/949/27063/4057/654/6347/29126/3656/8564/1437/3569/79931/3592/7133/26191/3627/948/56300/22914/100528032/6348/129607/11009/6352/3552/3553/6373/1440/27177/26525
GO:0000776	CC	GO:0000776	kinetochore	134	-0.579003	-1.93802	3.59077e-07	7.32044e-05	6.68221e-05	2423	tags=34%, list=14%, signal=29%	5905/8850/8243/79980/90417/4085/3619/3835/55055/387103/81620/1780/151246/55839/64946/1058/9735/11004/701/5347/4751/81930/891/151648/332/147841/1063/57082/10615/10403/221150/9212/220134/2491/1062/699/83540/11130/55355/79682/57405/79019/64105/7272/54821
GO:0071222	BP	GO:0071222	cellular response to lipopolysaccharide	160	-0.55726	-1.90369	4.98662e-07	9.90547e-05	9.04187e-05	1641	tags=22%, list=9%, signal=20%	2920/2921/23643/5054/6374/968/949/27063/4057/654/6347/29126/3656/8564/1437/3569/79931/3592/7133/26191/3627/948/56300/22914/100528032/6348/129607/11009/6352/3552/3553/6373/1440/27177/26525
GO:0022626	CC	GO:0022626	cytosolic ribosome	103	0.596992	1.99154	5.55417e-07	0.00010757	9.81919e-05	4097	tags=75%, list=24%, signal=57%	6192/6122/347/6202/6189/10891/6134/6188/23521/6137/6124/6138/6228/6125/6210/6129/6142/6175/6133/6167/6139/6157/6194/6217/6136/4736/9349/6144/6232/6173/6130/6208/6222/6230/6160/6154/6164/6141/6176/9045/6146/6218/6207/6161/10399/1939/6159/6147/6128/51187/6193/3921/6170/6206/6203/6235/6135/6205/6187/6233/6204/6165/6223/6158/6143/83939/6168/6132/6152/6191/6227/6169/6156/7311/6155/6224/6229
GO:0006614	BP	GO:0006614	SRP-dependent cotranslational protein targeting to membrane	101	0.59986	1.99701	6.43816e-07	0.00012165	0.000111044	4097	tags=73%, list=24%, signal=56%	6192/6122/101929130/6202/6189/6134/6188/23521/6137/6124/133022/6138/6228/6125/6210/6129/6142/6175/6133/6167/6139/6157/6194/6217/6136/4736/9349/6144/6232/6173/6130/6208/6222/6230/6160/6154/6164/6141/6176/9045/6146/6218/6207/6161/6159/6147/6128/6193/3921/6170/6206/6203/6235/6135/6205/6187/6233/6204/6165/6223/6158/6143/6168/6132/6152/6191/100507582/6227/6169/6156/7311/6155/6224/6229
GO:0071219	BP	GO:0071219	cellular response to molecule of bacterial origin	166	-0.549897	-1.89409	8.79919e-07	0.000160685	0.000146675	2890	tags=32%, list=17%, signal=27%	5144/4793/5196/4792/7855/3576/19/153090/10417/824/7097/3148/7099/84868/7128/85363/10333/7035/2920/2921/23643/5054/6374/968/949/27063/4057/654/6347/29126/3656/8564/1437/3569/79931/3592/7133/26191/3627/948/56300/22914/100528032/6348/129607/11009/6352/3552/3553/6373/1440/27177/26525
GO:0061448	BP	GO:0061448	connective tissue development	232	0.482517	1.78551	8.91885e-07	0.000160685	0.000146675	1789	tags=27%, list=10%, signal=24%	3952/1280/5745/6097/3169/1833/11061/1311/25884/1301/2261/3400/2202/2254/30812/633/7704/55959/1490/9241/4148/7481/4488/3373/55553/6615/1396/151449/389084/1906/6662/176/5155/7046/2736/656/55512/4094/5159/579/1277/1958/7480/4256/7059/1289/3200/7045/55790/10736/864/4041/871/6660/79718/1116/2297/652/4146/1302/91461/54360
GO:0022625	CC	GO:0022625	cytosolic large ribosomal subunit	55	0.691662	2.09753	1.08822e-06	0.000187343	0.000171009	4084	tags=80%, list=23%, signal=61%	6122/6134/23521/6137/6124/6138/6125/6129/6142/6175/6133/6167/6139/6157/6136/4736/9349/6144/6173/6130/6160/6154/6164/6141/6176/9045/6146/6161/6159/6147/6128/51187/6170/6135/6165/6158/6143/6168/6132/6152/6169/6156/7311/6155
GO:0050792	BP	GO:0050792	regulation of viral process	195	-0.522218	-1.82196	1.07634e-06	0.000187343	0.000171009	2658	tags=26%, list=15%, signal=22%	1072/9830/596/3576/103/63901/7726/140564/10475/3669/1436/5371/5610/200316/55337/3312/24138/7706/85363/10346/3838/7153/84875/6737/3428/164668/4057/5359/205860/2494/8519/8091/6351/3456/9582/4940/4938/3965/3434/4939/8638/9636/6348/6355/7852/4599/6352/684/3429/91543
GO:0005581	CC	GO:0005581	collagen trimer	66	0.65579	2.06944	1.19505e-06	0.000201262	0.000183715	1738	tags=53%, list=10%, signal=48%	1280/114899/1306/1285/1299/129080/1301/1286/1310/114905/342035/1287/10882/338761/1296/6441/1288/1298/10584/389941/1303/1295/1277/7373/1307/1278/1289/340267/1290/1282/1284/50509/1634/80781/1302
GO:0006613	BP	GO:0006613	cotranslational protein targeting to membrane	105	0.584491	1.95308	1.3687e-06	0.000225602	0.000205933	4097	tags=70%, list=24%, signal=54%	6192/6122/101929130/6202/6189/6134/6188/23521/6137/6124/133022/6138/6228/6125/6210/6129/6142/6175/6133/6167/6139/6157/6194/6217/6136/4736/9349/6144/6232/6173/6130/6208/6222/6230/6160/6154/6164/6141/6176/9045/6146/6218/6207/6161/6159/6147/6128/6193/3921/6170/6206/6203/6235/6135/6205/6187/6233/6204/6165/6223/6158/6143/6168/6132/6152/6191/100507582/6227/6169/6156/7311/6155/6224/6229
GO:0098644	CC	GO:0098644	complex of collagen trimers	20	0.8484	2.07421	1.45576e-06	0.000234953	0.000214469	1738	tags=80%, list=10%, signal=72%	1280/1285/1301/1286/1287/1288/1295/1277/1307/1278/1289/1290/1282/1284/50509/1302
GO:0045047	BP	GO:0045047	protein targeting to ER	116	0.563888	1.90871	1.65117e-06	0.000261053	0.000238293	4097	tags=64%, list=24%, signal=49%	6192/6122/101929130/6202/6189/6134/6188/23521/6137/6124/133022/6138/6228/6125/6210/6129/6142/6175/6133/6167/6139/6157/6194/6217/6136/4736/9349/6144/6232/6173/6130/6208/6222/6230/6160/6154/6164/6141/6176/9045/6146/6218/6207/6161/6159/6147/6128/6193/3921/6170/6206/6203/6235/6135/6205/6187/6233/6204/6165/6223/6158/6143/6168/6132/6152/6191/100507582/6227/6169/6156/7311/6155/6224/6229
GO:0071824	BP	GO:0071824	protein-DNA complex subunit organization	229	-0.497176	-1.78157	2.22631e-06	0.000344944	0.00031487	3783	tags=35%, list=22%, signal=28%	3006/6830/80152/10847/54069/6118/5704/5705/9978/2068/5931/8520/5701/55320/8450/3005/201254/121504/4176/8353/3017/8345/79172/91687/3148/3014/2073/4675/4171/4172/10036/8208/4175/387103/5888/81620/55839/50511/54457/64946/1058/85236/11339/8343/440689/4173/4174/8349/51053/11144/126961/333932/645996/1063/653604/8367/8365/57082/8318/3159/2491/1062/9787/8970/8362/55355/79682/55723/79019/64105/3070/92815/…
GO:0070851	MF	GO:0070851	growth factor receptor binding	115	-0.587196	-1.9531	2.28696e-06	0.000347394	0.000317107	2301	tags=32%, list=13%, signal=28%	56034/8823/2247/2255/3690/9365/2250/85480/1270/1839/6386/84894/5359/7424/685/2625/8817/1437/3574/3594/3569/3592/11082/10451/26281/2668/56300/255324/2066/2069/3552/374/3553/1440/27177/3557/26525
GO:0000793	CC	GO:0000793	condensed chromosome	197	-0.512336	-1.7917	3.03093e-06	0.000451551	0.000412183	3047	tags=35%, list=18%, signal=29%	23310/1017/201254/93426/54908/1111/79172/10592/10051/3148/3014/5905/8243/54892/23212/79980/90417/4085/3619/55055/387103/120/5888/81620/1780/151246/7283/7153/55839/50511/64946/1058/9735/6839/11004/672/701/5347/4751/2177/891/151648/332/147841/11144/1063/57082/6790/10615/10403/221150/641/64151/9212/220134/23397/1062/699/4288/83540/11130/55355/79682/57405/79019/64105/675/54821/84072
GO:0000777	CC	GO:0000777	condensed chromosome kinetochore	103	-0.601096	-1.97524	3.14937e-06	0.000460343	0.000420208	2584	tags=39%, list=15%, signal=33%	79172/5905/8243/79980/90417/4085/3619/55055/387103/81620/1780/151246/55839/64946/1058/9735/11004/701/5347/4751/891/151648/332/147841/1063/57082/10615/10403/221150/220134/1062/699/83540/11130/55355/79682/57405/79019/64105/54821
GO:0043062	BP	GO:0043062	extracellular structure organization	343	0.426282	1.63425	3.40342e-06	0.000488265	0.000445696	1921	tags=29%, list=11%, signal=26%	1280/80274/2331/1306/8190/1285/1299/1311/10218/1991/2/1301/1286/4318/56155/50848/1310/79148/64856/6692/3689/3791/1842/633/55959/7087/3674/1490/10653/79625/1287/7148/3691/4327/8516/4148/9719/339366/2199/4239/1296/3249/2335/4241/1288/6662/176/64386/5155/3936/7046/1298/54507/151887/1303/124056/55512/1295/9508/3339/183/1277/7373/81794/1307/1278/2201/1289/340267/25975/10266/1290/780/7045/1282/55790/16…
GO:0072599	BP	GO:0072599	establishment of protein localization to endoplasmic reticulum	119	0.553964	1.88736	3.9092e-06	0.000550628	0.000502622	4097	tags=62%, list=24%, signal=48%	6192/6122/101929130/6202/6189/6134/6188/23521/6137/6124/133022/6138/6228/6125/6210/6129/6142/6175/6133/6167/6139/6157/6194/6217/6136/4736/9349/6144/6232/6173/6130/6208/6222/6230/6160/6154/6164/6141/6176/9045/6146/6218/6207/6161/6159/6147/6128/6193/3921/6170/6206/6203/6235/6135/6205/6187/6233/6204/6165/6223/6158/6143/6168/6132/6152/6191/100507582/6227/6169/6156/7311/6155/6224/6229
GO:0000775	CC	GO:0000775	chromosome, centromeric region	188	-0.519472	-1.80868	3.98177e-06	0.000550835	0.000502811	2584	tags=31%, list=15%, signal=27%	79172/79075/91687/5905/8850/8243/79980/90417/4085/3619/3835/1786/55055/387103/81620/1780/151246/55839/50511/64946/1058/9735/6839/11004/11339/701/5347/4751/81930/891/151648/332/55143/147841/1063/57082/6790/10615/10403/221150/113130/64151/9212/220134/2491/1062/699/83540/11130/55355/79682/57405/79019/64105/3070/7272/157570/54821
GO:0043903	BP	GO:0043903	regulation of symbiotic process	206	-0.510337	-1.81001	4.21753e-06	0.000573214	0.000523238	2658	tags=23%, list=15%, signal=20%	103/63901/7726/140564/10475/3669/1436/5371/5610/200316/55337/3312/24138/7706/2519/85363/10346/3838/7153/84875/6737/3428/164668/4057/5359/205860/2150/2494/8519/8091/6351/3456/9582/4940/4938/3965/3434/4939/8638/9636/6348/6355/7852/4599/6352/684/3429/91543
GO:0048018	MF	GO:0048018	receptor ligand activity	291	-0.457419	-1.6787	5.76652e-06	0.000770228	0.000703076	2315	tags=35%, list=13%, signal=31%	152189/54361/4803/56034/8823/2247/2255/4681/80763/10435/8909/223117/8200/9365/23529/51384/7483/9037/2250/85480/3479/1270/2920/1839/9542/8995/90226/5744/2921/8744/6374/10220/81029/10135/692094/654/1946/8482/4856/6347/29949/7424/685/338376/9723/7425/347148/3439/3082/6423/3084/8817/650/1437/4693/8743/10457/970/6354/9518/284467/3574/655/6351/3569/3976/4828/10673/3592/8600/3456/26281/7477/1803/2668/63…
GO:0034728	BP	GO:0034728	nucleosome organization	133	-0.560373	-1.87721	7.53215e-06	0.00098901	0.000902783	3075	tags=42%, list=18%, signal=35%	3006/6830/80152/10847/54069/5931/8520/55320/3005/201254/121504/8353/3017/8345/79172/91687/3148/3014/4675/4171/10036/8208/387103/55839/50511/64946/1058/85236/11339/8343/440689/8349/126961/333932/645996/653604/8367/8365/57082/3159/2491/8970/8362/55355/79682/55723/79019/64105/92815/8347/4674/8357/8339/8344/8355/128312
GO:1902850	BP	GO:1902850	microtubule cytoskeleton organization involved in mitosis	142	-0.551732	-1.86014	8.36389e-06	0.00107992	0.000985765	2274	tags=27%, list=13%, signal=24%	8243/57132/2255/2009/4085/10253/4605/3925/7283/6491/25886/64946/1058/10460/5347/4751/29127/891/51203/991/332/9700/9493/9055/24137/3832/22974/6790/10403/387755/9212/1062/9787/3833/83540/57405/284403/7272/5080
GO:0033260	BP	GO:0033260	nuclear DNA replication	58	-0.656189	-1.96303	1.02826e-05	0.00128483	0.00117281	3663	tags=61%, list=21%, signal=48%	6118/5426/5984/54962/10926/4176/5422/5985/5424/5557/23649/5111/5982/1763/29980/3978/4171/4172/8317/4175/5888/80174/81620/5427/23649/5983/2237/79915/4173/4174/9837/51053/1602/8318/5558/675
GO:0030198	BP	GO:0030198	extracellular matrix organization	342	0.421975	1.62102	1.02813e-05	0.00128483	0.00117281	2071	tags=30%, list=12%, signal=27%	1280/80274/2331/1306/8190/1285/1299/1311/10218/1991/2/1301/1286/4318/50848/1310/79148/64856/6692/3689/3791/1842/633/55959/7087/3674/1490/10653/79625/1287/7148/3691/4327/8516/4148/9719/339366/2199/4239/1296/3249/2335/4241/1288/6662/176/64386/5155/3936/7046/1298/54507/151887/1303/124056/55512/1295/9508/3339/183/1277/7373/81794/1307/1278/2201/1289/340267/25975/10266/1290/780/7045/1282/55790/164656/1…
GO:0030545	MF	GO:0030545	receptor regulator activity	318	-0.437028	-1.61982	1.16655e-05	0.00143448	0.00130942	2315	tags=34%, list=13%, signal=30%	152189/54361/4803/56034/117166/8823/2247/2255/4681/80763/10435/8909/223117/8200/9365/23529/51384/7483/9037/2250/85480/3479/1270/2920/1839/9542/8995/90226/5744/2921/8744/6374/10220/81029/10135/692094/654/1946/8482/4856/6347/29949/7424/685/338376/9723/7425/347148/3439/4061/3082/6423/3084/8817/650/1437/4693/8743/10457/970/6354/2100/9518/284467/3574/655/6351/3569/3976/4828/10673/3592/8600/3456/26281/…
GO:0044786	BP	GO:0044786	cell cycle DNA replication	63	-0.66293	-2.00558	1.20036e-05	0.001453	0.00132632	3080	tags=61%, list=18%, signal=50%	6118/5426/5984/54962/10926/4176/5422/5985/5424/5557/23649/5111/5982/26271/1763/29980/3978/4171/4172/8317/4175/5888/80174/81620/5427/23649/5983/2237/79915/4173/4174/9837/51053/1602/8318/5558/79733/144455/675
GO:0006413	BP	GO:0006413	translational initiation	186	0.480622	1.74565	1.23683e-05	0.00147411	0.00134559	4097	tags=49%, list=24%, signal=38%	6192/400961/8440/728689/468/6122/7124/6202/6189/6134/6256/6188/23521/9811/6137/9086/6124/6138/6228/6125/8665/6210/6129/6142/6175/6133/6167/6139/6157/1975/6194/6217/6136/4736/9349/6144/6232/51386/6173/6130/6208/6222/6230/6160/6154/6164/6141/6176/3646/9045/8663/6146/6218/6207/6161/317649/1939/6159/6147/6128/6193/3921/6170/6206/6203/6235/6135/6205/6187/6233/55364/6204/6165/6223/6158/8667/6143/83939/…
GO:0030199	BP	GO:0030199	collagen fibril organization	52	0.655086	1.97155	1.26012e-05	0.00147912	0.00135016	2459	tags=42%, list=14%, signal=36%	1280/2331/1311/1301/7148/176/7046/1303/9508/1277/7373/1278/1289/1290/5033/50509/871/1302/150356/165/5345/642658
GO:0032993	CC	GO:0032993	protein-DNA complex	144	-0.539619	-1.82451	1.30912e-05	0.0015137	0.00138173	2918	tags=34%, list=17%, signal=28%	121504/5422/8353/3017/5424/8345/5557/3014/23649/5111/2073/29980/4172/11277/4796/29935/8969/8337/23649/2138/1058/85236/8343/440689/8349/9837/3012/126961/333932/653604/8367/8365/8318/5558/84296/51659/8970/8362/8091/3662/723790/92815/8347/8357/8339/8329/8344/8355/128312
GO:0030057	CC	GO:0030057	desmosome	21	0.813944	2.01338	1.39396e-05	0.00158808	0.00144963	1577	tags=38%, list=9%, signal=35%	5318/79983/2125/1825/1824/5317/23254/11187
GO:0030020	MF	GO:0030020	extracellular matrix structural constituent conferring tensile strength	38	0.714671	2.00429	1.41999e-05	0.0015943	0.0014553	1738	tags=66%, list=10%, signal=59%	1280/1306/1285/1299/1301/1286/1310/1287/1296/1288/1298/1303/1295/1277/7373/1307/1278/1289/340267/1290/1282/1284/50509/80781/1302
GO:0003735	MF	GO:0003735	structural constituent of ribosome	155	0.503906	1.78133	1.4666e-05	0.0016231	0.00148159	4097	tags=46%, list=24%, signal=36%	6192/6122/6202/6189/6134/6188/23521/6137/6124/6138/6228/6125/6210/6129/6142/6175/6133/6167/6139/6157/6194/6217/6136/4736/9349/6144/6232/6173/6130/6208/6222/6230/6160/6154/6164/6141/6176/9045/6146/6218/6207/6161/6159/6147/6128/51187/6193/3921/6170/6206/6203/6235/6135/6205/6187/6233/6204/6165/6223/6158/6143/6168/6132/6152/6191/6227/6169/6156/7311/6155/6224/6229
GO:0010818	BP	GO:0010818	T cell chemotaxis	17	-0.867727	-2.05775	1.55257e-05	0.00169405	0.00154636	285	tags=35%, list=2%, signal=35%	3627/1880/10344/6348/6352/6373
GO:0005788	CC	GO:0005788	endoplasmic reticulum lumen	255	0.441911	1.65673	1.62767e-05	0.00175133	0.00159864	2253	tags=27%, list=13%, signal=24%	1280/1306/1285/1299/64714/1301/1286/348/1075/1310/64856/1066/720/4240/1287/6345/10148/4148/6469/2153/1296/2335/4241/1288/632/1906/55214/5155/3486/338/1298/54507/1303/1295/56975/6383/1277/7373/7473/718/1307/1278/213/1289/340267/1290/1282/11320/1284/5033/50509/871/3912/652/11167/1191/3490/920/80781/1302/7448/5154/10232/3491/11096/2882/3990/3487
GO:0030546	MF	GO:0030546	signaling receptor activator activity	296	-0.450998	-1.65676	2.30269e-05	0.00244369	0.00223064	2315	tags=34%, list=13%, signal=30%	152189/54361/4803/56034/8823/2247/2255/4681/80763/10435/8909/223117/8200/9365/23529/51384/7483/9037/2250/85480/3479/1270/2920/1839/9542/8995/90226/5744/2921/8744/6374/10220/81029/10135/692094/654/1946/8482/4856/6347/29949/7424/685/338376/9723/7425/347148/3439/3082/6423/3084/8817/650/1437/4693/8743/10457/970/6354/9518/284467/3574/655/6351/3569/3976/4828/10673/3592/8600/3456/26281/7477/1803/2668/63…
GO:0007052	BP	GO:0007052	mitotic spindle organization	116	-0.551588	-1.83264	2.47223e-05	0.00258816	0.00236251	2274	tags=26%, list=13%, signal=23%	8243/57132/2009/4605/3925/7283/6491/25886/64946/10460/5347/4751/29127/891/991/332/9493/9055/24137/3832/22974/6790/10403/9212/1062/9787/3833/83540/57405/284403/7272
GO:0000725	BP	GO:0000725	recombinational repair	135	-0.535705	-1.79461	2.6283e-05	0.00271485	0.00247816	4661	tags=50%, list=27%, signal=37%	142/79035/6117/5890/63979/4683/158880/286053/112441434/5531/7454/79728/126074/9985/10097/6118/55693/25788/84464/55135/348654/22891/9907/79008/4176/2521/10213/2187/5932/1111/57697/3014/5965/55159/55010/23503/4171/4172/8317/4175/5888/4796/29935/84515/78995/119392/8914/253714/79000/7516/672/2237/9401/4173/4174/116028/11144/56154/8318/10635/641/84296/51659/8438/10721/55086/675/25939
GO:0051216	BP	GO:0051216	cartilage development	174	0.47941	1.73103	2.97107e-05	0.00302854	0.0027645	1789	tags=28%, list=10%, signal=26%	3952/1280/5745/1833/11061/1311/25884/1301/2261/2202/2254/633/7704/55959/1490/9241/4148/7481/4488/3373/55553/6615/389084/1906/6662/176/7046/2736/656/55512/4094/579/1277/7480/4256/7059/3200/7045/55790/10736/864/871/6660/1116/652/4146/1302/91461/54360
GO:0070498	BP	GO:0070498	interleukin-1-mediated signaling pathway	97	-0.566274	-1.84188	3.03506e-05	0.00303082	0.00276658	4430	tags=48%, list=25%, signal=36%	1147/5714/5702/4615/10197/3551/8986/4790/5709/23198/7314/5718/8517/5700/5704/5705/7444/5699/9978/5685/9252/5720/5691/5695/5701/3654/8767/8878/5717/8808/23236/4792/11213/5687/10213/5707/3554/5708/5696/5721/5698/3656/3569/81030/3552/3553/3557
GO:0006310	BP	GO:0006310	DNA recombination	258	-0.45552	-1.65223	3.05155e-05	0.00303082	0.00276658	4813	tags=44%, list=28%, signal=32%	6119/5591/9466/54386/10189/142/79035/165918/6117/5890/9025/378708/6778/63979/4439/4683/158880/286053/112441434/3836/5531/3149/23075/2547/4292/7454/79728/126074/3006/9985/6830/10097/6118/80119/7520/5423/2068/55693/339834/25788/7468/84464/55135/348654/3005/22891/201254/9907/79008/4176/2521/79703/10213/2187/5932/1111/57697/4436/3148/3014/5965/55159/55010/23503/4171/5788/4172/23529/256006/8317/4175/1…
GO:0019058	BP	GO:0019058	viral life cycle	299	-0.438695	-1.61567	3.38619e-05	0.00332061	0.0030311	3511	tags=28%, list=20%, signal=23%	3383/8692/201626/1654/7879/4927/857/3694/80149/23511/8764/56829/4864/55706/3678/9688/9830/79581/596/10762/1508/3576/222256/103/63901/7726/140564/5818/10475/3669/5371/57617/5610/200316/57132/3690/55337/4734/3312/23225/24138/7706/85363/10346/3838/7153/10663/84875/6737/9074/3428/983/6404/949/164668/4057/5359/6347/205860/1514/2494/3949/8519/8091/290/81607/3673/7293/3456/1803/9582/4940/4938/3965/3434/…
GO:0051983	BP	GO:0051983	regulation of chromosome segregation	100	-0.566596	-1.85253	4.4097e-05	0.00427024	0.00389794	2306	tags=33%, list=13%, signal=29%	26271/90417/57520/4085/1894/81620/9232/1663/11065/10460/11004/701/5347/4751/29127/891/9319/991/9700/2237/116028/1063/10615/10403/113130/9212/1062/699/4288/9787/990/7272/84072
GO:0000724	BP	GO:0000724	double-strand break repair via homologous recombination	133	-0.53333	-1.78662	5.22051e-05	0.004993	0.00455769	4661	tags=50%, list=27%, signal=37%	142/79035/6117/5890/63979/4683/158880/286053/112441434/5531/7454/79728/126074/9985/10097/6118/55693/25788/84464/55135/348654/22891/9907/79008/4176/2521/10213/2187/5932/1111/57697/3014/5965/55159/55010/23503/4171/4172/8317/4175/5888/4796/29935/84515/119392/8914/253714/79000/7516/672/2237/9401/4173/4174/116028/11144/56154/8318/10635/641/84296/51659/8438/10721/55086/675/25939
GO:0070972	BP	GO:0070972	protein localization to endoplasmic reticulum	147	0.499147	1.75802	5.41946e-05	0.00512007	0.00467368	4097	tags=53%, list=24%, signal=41%	64714/6192/2901/6122/101929130/6202/6189/6134/6188/23521/6137/6124/133022/6138/6228/6125/6210/6129/6142/6175/6133/6167/6139/6157/6194/6217/6136/4736/9349/6144/6232/6173/6130/6208/6222/6230/6160/6154/6164/6141/6176/9045/6146/6218/6207/6161/6159/6147/6128/6193/3921/6170/6206/6203/6235/6135/6205/6187/6233/6204/6165/6223/6158/6143/6168/6132/6152/6191/202018/100507582/120892/6227/6169/6156/7311/6155/6…
GO:0060326	BP	GO:0060326	cell chemotaxis	226	-0.4465	-1.60112	7.74127e-05	0.0072255	0.00659554	1700	tags=23%, list=10%, signal=21%	10663/2920/1839/2921/11151/1236/5880/5054/6374/9732/80270/692094/2829/4233/30817/4856/6347/8829/7424/8792/51554/9023/2150/3082/8817/6354/9750/185/9034/6351/3569/3815/3592/8600/3071/10451/1803/6357/7857/3627/22914/100528032/1880/3965/51561/10344/6348/6355/7852/6352/719/3553/6373
GO:0001960	BP	GO:0001960	negative regulation of cytokine-mediated signaling pathway	48	-0.658733	-1.89131	8.72161e-05	0.00804361	0.00734233	2249	tags=31%, list=13%, signal=27%	9353/5788/10293/11277/10019/54625/2150/84166/8970/4321/3569/25939/6352/3557/26525
GO:0000779	CC	GO:0000779	condensed chromosome, centromeric region	118	-0.545059	-1.80966	0.000100396	0.00915018	0.00835243	2423	tags=36%, list=14%, signal=31%	5905/8243/79980/90417/4085/3619/55055/387103/81620/1780/151246/55839/64946/1058/9735/11004/701/5347/4751/891/151648/332/147841/1063/57082/6790/10615/10403/221150/64151/9212/220134/1062/699/83540/11130/55355/79682/57405/79019/64105/54821
GO:0032496	BP	GO:0032496	response to lipopolysaccharide	257	-0.440399	-1.59538	0.000109308	0.00984662	0.00898814	2897	tags=29%, list=17%, signal=25%	29/5144/4793/5196/4792/11213/3576/19/153090/10417/5732/824/7097/27086/2643/9590/3148/4016/7099/84868/2255/7128/11221/1543/85363/5734/7035/5731/3595/2920/2921/1236/23643/5054/7867/6374/968/949/27063/4057/654/6347/5739/8792/29126/3656/5743/8564/1437/9536/6622/2706/3569/79931/3592/7133/26191/3627/948/623/56300/22914/100528032/3965/6348/129607/11009/6352/3552/3620/3553/6373/1440/27177/26525
GO:1990266	BP	GO:1990266	neutrophil migration	81	-0.581765	-1.8492	0.000132052	0.0116098	0.0105976	1641	tags=29%, list=9%, signal=27%	2920/2921/1236/5880/6374/6347/6354/9750/6351/3071/10451/1803/6357/3627/51561/10344/6348/6355/6352/719/5175/3553/6373/57126
GO:0051310	BP	GO:0051310	metaphase plate congression	60	-0.61209	-1.83926	0.000131809	0.0116098	0.0105976	4351	tags=52%, list=25%, signal=39%	91782/9183/3837/55166/4292/25978/8379/84722/1778/150465/54908/284071/57132/23212/3619/3835/81610/81620/11004/81930/891/2669/55143/1063/10615/10403/113130/9212/1062/9928/3833/83540
GO:0097549	BP	GO:0097549	chromatin organization involved in negative regulation of transcription	103	-0.546008	-1.79422	0.000133377	0.0116098	0.0105976	2438	tags=29%, list=14%, signal=25%	8334/8520/3015/3005/121504/8353/3014/2146/1786/57169/8969/8337/29028/6839/3012/126961/333932/653604/8367/8365/8318/3159/8362/8091/3070/723790/92815/8357/8329/8355
GO:0034401	BP	GO:0034401	chromatin organization involved in regulation of transcription	116	-0.523068	-1.73788	0.000137441	0.0118306	0.0107992	3783	tags=29%, list=22%, signal=23%	3006/55038/8334/8520/3015/9792/3005/121504/8353/1111/3014/2146/1786/57169/8969/8337/29028/6839/3012/126961/333932/653604/8367/8365/8318/3159/8362/8091/3070/723790/92815/8357/8329/8355
GO:0001501	BP	GO:0001501	skeletal system development	452	0.370577	1.44982	0.000140455	0.0119572	0.0109147	1747	tags=20%, list=10%, signal=19%	3952/1280/4188/5745/6862/1833/11061/5549/2263/60529/1311/25884/1301/4318/2261/1310/2202/3481/6899/56603/2254/633/7704/9496/55959/1490/5777/10234/9241/8646/23508/4148/7481/4488/6469/9249/3373/55553/145864/6615/632/389084/1906/6662/176/7046/60676/6261/3201/1298/4653/2736/4883/656/157506/6495/55512/4094/7066/56975/5159/579/3199/1277/10507/2134/1278/7480/4256/2201/7059/1290/3200/7045/55790/1101/9104/…
GO:0005149	MF	GO:0005149	interleukin-1 receptor binding	13	-0.883384	-1.95241	0.000150486	0.0126719	0.0115671	268	tags=46%, list=2%, signal=45%	56300/3552/3553/27177/3557/26525
GO:0051233	CC	GO:0051233	spindle midzone	35	-0.695588	-1.88538	0.000158692	0.0132192	0.0120667	2953	tags=49%, list=17%, signal=40%	22919/10982/2009/3619/9585/5347/81930/29127/2669/55143/9055/146909/6790/9212/1062/9928/990
GO:0042445	BP	GO:0042445	hormone metabolic process	162	0.458199	1.63519	0.000162256	0.0133723	0.0122065	1251	tags=22%, list=7%, signal=20%	5126/3952/9256/50506/131/3169/5046/2028/53905/6817/90527/195814/1066/56603/405753/3294/3293/441282/1735/1588/5947/6469/125/9249/8912/3249/8630/2690/53919/8608/157506/1589/1958/1583/6934
GO:1901623	BP	GO:1901623	regulation of lymphocyte chemotaxis	20	-0.781281	-1.89869	0.000175144	0.0142826	0.0130373	1168	tags=40%, list=7%, signal=37%	6347/6354/6351/3627/22914/100528032/6348/6352
GO:0005657	CC	GO:0005657	replication fork	71	-0.600589	-1.85826	0.000183945	0.014844	0.0135498	3663	tags=47%, list=21%, signal=37%	6118/80119/7150/5984/54962/5422/5985/5424/5557/3014/23649/5111/2073/5982/29980/4172/1786/11277/4796/29935/23649/8914/5983/253714/7516/8318/29128/5558/11169/641/84296/51659/55086/55388
GO:0006336	BP	GO:0006336	DNA replication-independent nucleosome assembly	46	-0.649445	-1.84549	0.000188558	0.0150593	0.0137464	3712	tags=52%, list=21%, signal=41%	80152/54069/5931/8520/55320/201254/121504/79172/91687/387103/55839/64946/1058/11339/8367/8365/57082/2491/8362/55355/79682/55723/79019/64105
GO:0050688	BP	GO:0050688	regulation of defense response to virus	70	-0.586887	-1.81434	0.000205973	0.0162823	0.0148628	1638	tags=27%, list=9%, signal=25%	10475/200316/7128/55601/151636/54941/79132/83666/330/4277/4321/9447/3594/23586/26191/3434/51561/51191/3553
GO:0090329	BP	GO:0090329	regulation of DNA-dependent DNA replication	50	-0.631814	-1.83503	0.000211192	0.0164919	0.015054	3080	tags=48%, list=18%, signal=40%	5984/54962/10926/1017/22891/5985/91607/79075/5111/5982/26271/29980/8317/80174/81620/63922/8914/5983/51053/1602/79733/641/144455/675
GO:0006575	BP	GO:0006575	cellular modified amino acid metabolic process	155	0.463424	1.63822	0.00021288	0.0164919	0.015054	1774	tags=21%, list=10%, signal=19%	5320/2944/50506/283748/5322/2949/53905/90527/1757/2939/145447/2348/405753/1735/2953/3249/160428/10840/2687/53919/5625/2678/26873/10797/55350/114884/51268/376497/112817/57571/100137049/10404/140701
GO:0048407	MF	GO:0048407	platelet-derived growth factor binding	11	0.870017	1.88634	0.000227406	0.0172717	0.0157659	1910	tags=73%, list=11%, signal=65%	1280/5155/5159/1277/1278/1289/1282/5154
GO:0072686	CC	GO:0072686	mitotic spindle	124	-0.511135	-1.70421	0.000226955	0.0172717	0.0157659	2423	tags=29%, list=14%, signal=25%	5905/9859/8243/822/90417/57520/2009/4085/3835/8317/1894/81610/1729/9585/10460/983/81930/29127/2669/51203/9700/9493/9055/146909/3832/22974/259266/6790/10615/221150/51473/9212/220134/1062/150468/3833
GO:0051339	BP	GO:0051339	regulation of lyase activity	34	0.685092	1.88976	0.000241492	0.0181635	0.0165799	2118	tags=35%, list=12%, signal=31%	4843/1816/2978/118142757/5064/1813/10886/4846/4883/5957/3208/136
GO:0034508	BP	GO:0034508	centromere complex assembly	49	-0.655217	-1.89184	0.000246225	0.0181667	0.0165828	3712	tags=53%, list=21%, signal=42%	80152/54069/5931/55320/201254/121504/79172/91687/387103/55839/64946/1058/11339/1063/8367/8365/57082/2491/1062/9787/8362/55355/79682/79019/64105/3070
GO:0060761	BP	GO:0060761	negative regulation of response to cytokine stimulus	52	-0.643872	-1.88229	0.000247626	0.0181667	0.0165828	2249	tags=29%, list=13%, signal=25%	9353/5788/10293/11277/10019/54625/2150/84166/8970/4321/3569/25939/6352/3557/26525
GO:0034724	BP	GO:0034724	DNA replication-independent nucleosome organization	47	-0.645599	-1.84009	0.00024857	0.0181667	0.0165828	3712	tags=51%, list=21%, signal=40%	80152/54069/5931/8520/55320/201254/121504/79172/91687/387103/55839/64946/1058/11339/8367/8365/57082/2491/8362/55355/79682/55723/79019/64105
GO:0016887	MF	GO:0016887	ATPase activity	390	-0.390606	-1.46907	0.000257575	0.0186489	0.017023	4421	tags=36%, list=25%, signal=28%	5702/57647/63979/4642/27433/4439/27348/3797/4683/11194/1660/4931/80007/3320/9879/10061/9557/2547/7415/10257/4646/57130/4292/215/51182/126074/439/127602/10847/5700/5704/4430/80119/7520/5705/2068/1654/9704/8449/5984/25788/23/1778/23095/5701/3799/57674/63971/51182/89845/10347/144132/4905/4176/4343/5985/1768/9296/19/57576/91607/80179/26154/4644/57697/301/79075/51606/4436/1662/5965/5982/4645/79572/176…
GO:0097530	BP	GO:0097530	granulocyte migration	102	-0.541959	-1.77983	0.00026001	0.0186509	0.0170248	2890	tags=38%, list=17%, signal=32%	5144/57580/4192/5196/3576/7499/301/3554/2207/1436/9353/255231/5734/2920/2921/1236/5880/6374/30817/6347/6354/9750/6351/3071/10451/1803/6357/7857/3627/51561/10344/6348/6355/6352/719/5175/3553/6373/57126
GO:0008201	MF	GO:0008201	heparin binding	136	0.477232	1.66514	0.000269936	0.0191853	0.0175126	2071	tags=38%, list=12%, signal=33%	4023/5549/2263/1311/5046/5104/1991/5322/284654/1301/348/566/2254/1842/51816/1490/79625/8646/7148/7123/2246/339366/5197/2335/283/338/151887/2160/5727/9508/10178/9982/7059/1289/5792/3075/146760/3617/5764/333/50509/343637/652/11167/6649/64094/7448/2252/25890/3491/11096
GO:0060759	BP	GO:0060759	regulation of response to cytokine stimulus	154	-0.476525	-1.62586	0.000275867	0.0194285	0.0177347	2680	tags=22%, list=15%, signal=19%	7097/103/1540/3554/9641/7099/9353/7128/5788/10293/11277/85480/10019/54625/83666/330/3656/2150/84166/3665/8970/4321/8877/3574/3569/25939/11274/81030/23586/64135/7852/6352/3557/26525
GO:0034341	BP	GO:0034341	response to interferon-gamma	165	-0.465421	-1.59797	0.000287605	0.0198912	0.018157	2547	tags=33%, list=15%, signal=29%	7726/2643/10379/10475/3107/2634/2635/816/9111/5371/7099/55337/10435/7706/6672/85363/3663/4210/10346/6737/567/4502/3106/54625/83666/6347/2633/163351/7098/2210/3134/2209/84166/3665/8519/6354/3662/8942/6622/3594/6351/10437/6357/115361/4940/4938/3965/4939/10344/8638/6348/6355/6352/115362/684
GO:0000956	BP	GO:0000956	nuclear-transcribed mRNA catabolic process	206	0.435699	1.59499	0.000285106	0.0198912	0.018157	4173	tags=40%, list=24%, signal=31%	154197/340719/6192/25819/6122/6202/6189/6134/6188/23521/9811/6137/6124/6138/6228/6125/6210/6129/6142/6175/6133/6167/6139/6157/6194/6217/6136/4736/9349/6144/6232/6173/6130/6208/6222/6230/6160/6154/6164/6141/6176/3646/9045/6146/6218/6207/6161/678/6159/23034/6147/6128/6193/3921/6170/6206/6203/6235/6135/6205/6187/6233/6204/6165/6223/7538/6158/6143/6168/9924/6132/6152/6191/6227/6169/6156/26986/7311/61…
GO:0007507	BP	GO:0007507	heart development	485	0.349516	1.3767	0.000290139	0.0198912	0.018157	2594	tags=22%, list=15%, signal=19%	1280/5318/80274/6862/6445/2263/57158/10529/1301/54345/4634/1942/2348/57216/6899/9124/2254/7134/4036/57167/9241/28514/11155/7481/4488/6469/9249/70/55553/6615/1396/2335/9472/1906/6299/6662/5021/3280/176/4846/5155/7168/6909/7046/150094/6261/4916/10637/221476/2736/6495/5727/5159/183/115701/639/8470/1289/182/55803/10266/23767/4772/2735/26508/5764/5125/1948/23768/60485/652/2057/2294/1767/388591/6678/15…
GO:0031055	BP	GO:0031055	chromatin remodeling at centromere	40	-0.67732	-1.88564	0.000338705	0.0230171	0.0210103	3712	tags=57%, list=21%, signal=45%	80152/54069/5931/55320/201254/121504/79172/91687/387103/55839/64946/1058/11339/8367/8365/57082/2491/8362/55355/79682/79019/64105/3070
GO:0055090	BP	GO:0055090	acylglycerol homeostasis	22	0.758493	1.89824	0.000371251	0.0234424	0.0213986	921	tags=36%, list=5%, signal=34%	114899/4023/51085/348/3172/3606/2646/9481
GO:0070328	BP	GO:0070328	triglyceride homeostasis	22	0.758493	1.89824	0.000371251	0.0234424	0.0213986	921	tags=36%, list=5%, signal=34%	114899/4023/51085/348/3172/3606/2646/9481
GO:0034080	BP	GO:0034080	CENP-A containing nucleosome assembly	36	-0.687454	-1.87888	0.000360071	0.0234424	0.0213986	3712	tags=69%, list=21%, signal=55%	378708/554313/55166/80152/54069/5931/55320/201254/121504/79172/91687/387103/55839/64946/1058/11339/8367/8365/57082/2491/8362/55355/79682/79019/64105
GO:0061641	BP	GO:0061641	CENP-A containing chromatin organization	36	-0.687454	-1.87888	0.000360071	0.0234424	0.0213986	3712	tags=69%, list=21%, signal=55%	378708/554313/55166/80152/54069/5931/55320/201254/121504/79172/91687/387103/55839/64946/1058/11339/8367/8365/57082/2491/8362/55355/79682/79019/64105
GO:0005583	CC	GO:0005583	fibrillar collagen trimer	12	0.847357	1.87009	0.000375224	0.0234424	0.0213986	1738	tags=75%, list=10%, signal=68%	1280/1301/1277/1307/1278/1289/1290/50509/1302
GO:0098643	CC	GO:0098643	banded collagen fibril	12	0.847357	1.87009	0.000375224	0.0234424	0.0213986	1738	tags=75%, list=10%, signal=68%	1280/1301/1277/1307/1278/1289/1290/50509/1302
GO:0007062	BP	GO:0007062	sister chromatid cohesion	54	-0.611713	-1.80632	0.000373982	0.0234424	0.0213986	2582	tags=30%, list=15%, signal=25%	79075/8243/3835/151246/1663/701/5347/151648/83903/991/9700/2237/113130/699/157570/84072
GO:0004386	MF	GO:0004386	helicase activity	154	-0.472356	-1.61164	0.000361951	0.0234424	0.0213986	3704	tags=31%, list=21%, signal=25%	10847/80119/7520/2068/1654/9704/8449/5984/25788/4176/4343/5985/91607/57697/301/79075/1662/5965/5982/1763/4171/4172/4175/5888/89797/84515/10212/63922/55601/1663/5983/9401/4173/4174/79132/83990/91646/641/84296/91351/51659/8438/10721/85441/3070/54821/23586/64135
GO:0005539	MF	GO:0005539	glycosaminoglycan binding	180	0.443081	1.59961	0.000364938	0.0234424	0.0213986	2633	tags=40%, list=15%, signal=34%	4023/1833/5549/2263/1311/5046/5104/1991/5322/284654/1301/348/566/2254/1842/633/51816/55959/1490/79625/8646/7148/8425/7123/2246/339366/6469/5197/145864/2335/176/283/338/151887/2160/5727/9508/10178/9982/7059/1289/5792/3075/146760/3617/26032/5764/333/50509/1634/343637/652/11167/100507588/6649/64094/7448/2252/25890/3491/11096/5212/3990/129804/2264/8838/59271/6146/7057/143903/23166/114548
GO:0000075	BP	GO:0000075	cell cycle checkpoint	214	-0.432677	-1.54031	0.000375114	0.0234424	0.0213986	3705	tags=32%, list=21%, signal=25%	5514/8379/9125/6118/25896/545/26270/9184/9344/598/324/1263/348654/54962/1017/54908/64858/1111/28984/4436/595/3014/5111/55159/5371/1763/29980/4085/79968/7483/55055/11277/81620/29935/7153/8914/146956/9735/983/672/701/1869/5347/2177/891/995/9319/991/4998/83990/1063/8318/6790/10403/6664/51512/79733/641/9212/144455/699/51514/11130/990/8091/7272/63967/84072
GO:0031507	BP	GO:0031507	heterochromatin assembly	55	-0.606347	-1.80309	0.00038743	0.0240113	0.0219179	1991	tags=25%, list=11%, signal=23%	1786/57169/6839/126961/333932/653604/8367/8365/3159/8362/8091/3070/8357/8355
GO:0030595	BP	GO:0030595	leukocyte chemotaxis	168	-0.475373	-1.63658	0.000402258	0.0247325	0.0225762	1641	tags=25%, list=9%, signal=23%	2920/2921/11151/1236/5880/5054/6374/80270/692094/30817/4856/6347/7424/8792/9023/2150/6354/9750/6351/3569/3815/3592/8600/3071/10451/1803/6357/7857/3627/22914/100528032/1880/3965/51561/10344/6348/6355/7852/6352/719/3553/6373
GO:0071396	BP	GO:0071396	cellular response to lipid	487	-0.370571	-1.4176	0.000411803	0.02512	0.0229299	2834	tags=25%, list=16%, signal=21%	5196/31/4824/4792/3576/19/153090/10417/5732/824/107/7097/80139/301/55022/27086/8202/54332/3148/55915/57795/9131/190/7099/406/84868/2308/8644/4734/4830/7128/27/11057/5166/7483/1646/85363/1789/5734/50801/7035/1591/84649/11170/5058/2920/890/490/6751/6258/2921/23643/8626/672/5054/1869/6374/81930/2042/891/968/949/6755/27063/81029/130497/57476/4057/654/1946/5729/6347/29126/5979/3656/1080/3157/3949/6422…
GO:0050000	BP	GO:0050000	chromosome localization	72	-0.59834	-1.86369	0.000440221	0.0264371	0.0241322	4351	tags=49%, list=25%, signal=37%	91782/10096/9183/3837/55166/4292/25978/10097/8379/84722/1778/150465/54908/284071/57132/23212/3619/3835/81610/81620/11004/81930/891/2669/55143/1063/10615/10403/113130/9212/1062/9928/9787/3833/83540/56776
GO:0051303	BP	GO:0051303	establishment of chromosome localization	72	-0.59834	-1.86369	0.000440221	0.0264371	0.0241322	4351	tags=49%, list=25%, signal=37%	91782/10096/9183/3837/55166/4292/25978/10097/8379/84722/1778/150465/54908/284071/57132/23212/3619/3835/81610/81620/11004/81930/891/2669/55143/1063/10615/10403/113130/9212/1062/9928/9787/3833/83540/56776
GO:0007088	BP	GO:0007088	regulation of mitotic nuclear division	151	-0.477881	-1.62408	0.00045536	0.0270202	0.0246645	2306	tags=28%, list=13%, signal=24%	26271/57132/57520/4085/81620/9232/3479/9585/11065/9735/10460/701/5347/4751/891/995/51203/9319/991/9700/54443/3832/1063/286151/6790/10403/685/113130/9212/1062/699/4288/9787/990/7272/8877/9088/655/255324/2069/3552/3553
GO:0002237	BP	GO:0002237	response to molecule of bacterial origin	271	-0.41891	-1.52677	0.000456906	0.0270202	0.0246645	2897	tags=29%, list=17%, signal=25%	29/5144/4793/5196/4792/11213/7855/3576/19/153090/10417/5732/824/7097/27086/2643/9590/3148/4016/7099/84868/2255/7128/11221/1543/85363/10333/5734/3663/7035/5731/3595/2920/2921/567/1236/23643/5054/7867/6374/968/949/27063/4057/654/6347/5739/8792/29126/3656/5743/8564/1437/9536/6622/2706/3569/79931/3592/7133/26191/3627/948/623/56300/22914/100528032/3965/6348/129607/11009/6352/3552/3620/3553/6373/1440/2…
GO:0009617	BP	GO:0009617	response to bacterium	430	-0.384229	-1.46225	0.000471518	0.0276731	0.0252604	1543	tags=18%, list=9%, signal=17%	2921/567/85236/1236/23643/132299/5054/7867/8343/6374/3106/968/949/27063/79132/4057/654/8349/6347/5739/163351/7098/338376/3512/7425/8792/29126/3656/2150/5743/84166/8970/650/1690/8564/1437/9536/6622/2706/8347/3569/8339/79931/2289/7069/3592/7133/56169/26191/8344/84419/2167/3627/948/623/56300/115361/1607/22914/100528032/3965/10561/51561/55008/4939/9636/6348/129607/11009/6352/115362/3552/3620/3553/637…
GO:0031279	BP	GO:0031279	regulation of cyclase activity	32	0.680946	1.84859	0.00047792	0.0278379	0.0254109	2118	tags=38%, list=12%, signal=33%	4843/1816/2978/118142757/5064/1813/10886/4846/4883/5957/3208/136
GO:0008094	MF	GO:0008094	DNA-dependent ATPase activity	103	-0.522365	-1.71653	0.000482078	0.0278706	0.0254407	3621	tags=36%, list=21%, signal=29%	80119/7520/2068/1654/5984/25788/4176/5985/57697/301/79075/4436/5965/5982/1763/4171/4172/4175/5888/89797/84515/7153/63922/1663/5983/7516/9401/4173/4174/83990/11144/641/84296/51659/8438/10721/54821
GO:0010165	BP	GO:0010165	response to X-ray	31	-0.688967	-1.81922	0.00050537	0.028846	0.0263311	4104	tags=55%, list=24%, signal=42%	2547/1785/836/7520/7056/301/4436/595/143570/5888/7516/641/2625/6423/6422/8091/675
GO:0140097	MF	GO:0140097	catalytic activity, acting on DNA	194	-0.451371	-1.57329	0.000506398	0.028846	0.0263311	3621	tags=33%, list=21%, signal=26%	80119/7520/5423/5426/2068/1654/7150/5984/25788/1775/84464/348654/79008/4176/5422/5985/5932/64858/5424/57697/301/79075/55775/3669/5111/2073/92667/5965/5982/1763/1776/4830/3978/4171/4172/1786/4175/1789/11277/5888/89797/84515/7153/5427/63922/1663/5983/55247/2237/9401/4173/4174/83990/11144/3159/9156/641/84296/51659/8438/10721/8091/54821/7012
GO:0050691	BP	GO:0050691	regulation of defense response to virus by host	35	-0.672096	-1.82171	0.000518948	0.0291326	0.0265926	2233	tags=34%, list=13%, signal=30%	200316/7128/151636/83666/4277/4321/9447/3594/23586/26191/51561/3553
GO:0051321	BP	GO:0051321	meiotic cell cycle	198	-0.444299	-1.5578	0.000515884	0.0291326	0.0265926	3167	tags=37%, list=18%, signal=30%	84464/55706/23310/1017/201254/93426/1618/23236/79703/284071/5932/55329/57697/10592/10051/130951/201164/3014/54361/26271/8243/3619/3955/256006/11022/5888/151246/84930/7283/7153/9232/2827/5017/50511/2175/4603/146956/7516/701/5347/4751/2177/81930/151648/995/9319/991/1164/9700/993/83990/11144/56154/286151/91646/259266/6790/9156/29893/23397/699/8438/83540/84057/9134/7272/9088/116369/675/56776/3976/840…
GO:0032660	BP	GO:0032660	regulation of interleukin-17 production	20	-0.759849	-1.8466	0.000531737	0.0296357	0.0270519	708	tags=30%, list=4%, signal=29%	8877/3569/3592/3071/51561/26525
GO:0000781	CC	GO:0000781	chromosome, telomeric region	144	-0.48117	-1.62689	0.000539659	0.0298624	0.0272589	4780	tags=38%, list=27%, signal=28%	5591/54386/10189/142/79035/6117/9025/54433/554313/55345/4683/286053/3181/2547/84321/5514/6118/80119/7520/545/8520/84464/55135/1017/121504/4176/64858/5424/1111/4436/3014/5111/5371/1763/2146/4171/4172/4175/6672/5888/29935/983/2237/9401/4173/4174/4998/11144/55655/8367/8365/641/8362/675/7012
GO:0002407	BP	GO:0002407	dendritic cell chemotaxis	14	-0.817055	-1.84065	0.000559181	0.0307232	0.0280446	1483	tags=43%, list=9%, signal=39%	1236/3592/1880/3965/7852/6352
GO:0070555	BP	GO:0070555	response to interleukin-1	178	-0.448365	-1.54585	0.00058429	0.0318767	0.0290976	3653	tags=37%, list=21%, signal=30%	5700/5704/5705/7444/5699/9978/3383/8692/5685/9252/5720/80149/5691/5695/5701/5603/3654/6880/8767/8878/5717/8808/23236/4824/4792/11213/5687/3576/10213/153090/5707/301/9590/2634/3554/2635/5708/5696/5721/7035/81792/3037/27063/5698/6347/2633/8792/3656/6422/8564/6354/6622/6351/952/3569/81030/6357/3965/10344/6348/6355/84676/6352/3552/3553/3557
GO:0032479	BP	GO:0032479	regulation of type I interferon production	114	-0.5033	-1.66969	0.000598294	0.0321874	0.0293812	4809	tags=57%, list=28%, signal=42%	10623/9533/10084/929/3661/140885/6772/5591/148022/5440/5434/6778/63906/1147/8887/4615/1660/3659/64771/2547/4790/171568/4791/55666/7520/7353/1654/5300/5441/3654/7318/8767/26137/55703/11128/51728/5422/7097/1540/10475/3148/9641/9111/9246/7099/84868/7128/7706/10622/10293/11277/3663/6737/3428/54941/79132/7098/84166/3665/81030/23586/64135/26191/51191/9636
GO:0032606	BP	GO:0032606	type I interferon production	116	-0.498431	-1.65603	0.000595151	0.0321874	0.0293812	4809	tags=56%, list=28%, signal=41%	10623/9533/10084/929/3661/140885/6772/5591/148022/5440/5434/6778/63906/1147/8887/4615/1660/3659/64771/2547/4790/171568/4791/55666/7520/7353/1654/5300/5441/3654/7318/8767/26137/55703/11128/51728/5422/7097/1540/10475/3148/9641/9111/9246/7099/84868/7128/7706/10622/10293/11277/3663/6737/3428/54941/79132/7098/84166/3665/81030/23586/64135/26191/51191/9636
GO:0043486	BP	GO:0043486	histone exchange	48	-0.61854	-1.77591	0.000603855	0.0322625	0.0294497	4547	tags=62%, list=26%, signal=46%	9025/378708/554313/23198/81611/55166/80152/10847/54069/5931/55320/201254/121504/79172/91687/387103/55839/50511/64946/1058/11339/8367/8365/57082/2491/8362/55355/79682/79019/64105
GO:0042501	BP	GO:0042501	serine phosphorylation of STAT protein	12	-0.840068	-1.82045	0.00061213	0.0322748	0.029461	1055	tags=50%, list=6%, signal=47%	338376/5979/3439/3976/3456/11009
GO:0032200	BP	GO:0032200	telomere organization	156	-0.478395	-1.6317	0.000624916	0.0322748	0.029461	4813	tags=43%, list=28%, signal=31%	6119/5591/54386/23381/142/79035/6117/908/54433/554313/10574/4683/286053/7203/3181/3320/2547/5514/6118/80119/7520/54464/11284/545/5426/5984/55505/84464/55135/5588/22891/10576/121504/79008/5422/5985/8353/64858/5424/22948/5557/23649/5111/5982/5371/1763/5570/6672/5888/5427/23649/5983/4751/2237/9401/8367/8365/5558/9156/641/9212/8362/9134/675/8357/7012/8355
GO:0097529	BP	GO:0097529	myeloid leukocyte migration	157	-0.467075	-1.59165	0.000621293	0.0322748	0.029461	2890	tags=34%, list=17%, signal=28%	5144/57580/4192/23236/5196/3576/7499/4323/301/5025/3554/2207/1436/4345/9353/255231/4681/5734/2920/2921/1236/5880/5054/6374/692094/30817/4856/6347/7424/4920/8792/6354/9750/6351/3569/3815/8600/3071/10451/1803/6357/7857/3627/51561/10344/6348/6355/6352/719/5175/3553/6373/57126
GO:1901681	MF	GO:1901681	sulfur compound binding	221	0.416245	1.53677	0.000616267	0.0322748	0.029461	2071	tags=26%, list=12%, signal=23%	2944/4023/5549/2263/1311/5046/5104/1991/5322/284654/1301/89792/348/566/2254/1842/51816/1490/79625/8646/7148/7123/875/2246/339366/5197/55753/2335/283/338/151887/2160/5727/9508/10178/9982/7059/1289/5792/3075/146760/3617/5764/51363/333/50509/343637/652/11167/6649/64094/7448/4329/2252/25890/3491/11096
GO:0044839	BP	GO:0044839	cell cycle G2/M phase transition	260	-0.409066	-1.48389	0.000618571	0.0322748	0.029461	5200	tags=45%, list=30%, signal=32%	3364/5684/79621/115106/1030/121441/1639/5690/5520/8636/7465/79184/5686/9793/2029/1781/9861/5694/5890/79831/5714/5702/51347/22995/4683/10197/3320/5709/23198/1785/1019/5518/90381/84131/55125/902/8655/5718/994/5700/5704/5705/5699/9978/5685/9344/5720/808/55835/5691/5695/1778/5701/54801/1263/1017/22919/5717/23236/152110/10121/5687/10213/93323/203068/5707/55722/1111/11190/5218/79866/595/10383/26271/902…
GO:0040029	BP	GO:0040029	regulation of gene expression, epigenetic	166	-0.464908	-1.60135	0.000634405	0.0325479	0.0297102	3783	tags=25%, list=22%, signal=20%	3006/10514/55038/25885/8334/5931/8520/3015/5441/9792/3005/121504/10849/8353/1111/3014/8850/2146/1786/1789/8969/8337/29028/3428/672/3012/126961/333932/653604/8367/8365/8318/3159/8362/723790/92815/8357/8329/8355/9077/7022/7503
GO:0008017	MF	GO:0008017	microtubule binding	244	-0.418792	-1.50358	0.000638918	0.0325638	0.0297247	3349	tags=27%, list=19%, signal=22%	65055/324/23095/3799/63971/23139/7461/643246/4131/22919/400954/6101/4744/10982/93323/10636/57576/7074/342184/55083/9448/4130/90417/2009/57821/3835/81610/1780/9585/10112/11004/5347/221458/118611/81930/29127/51203/286207/56992/332/9493/9055/146909/24137/347240/3832/1063/22974/4033/10615/51512/89795/283431/220134/3800/1062/9928/9787/3833/161436/23281/4133/440193/4599/9832/4600/4741
GO:0098586	BP	GO:0098586	cellular response to virus	52	-0.619042	-1.80971	0.000696774	0.0352804	0.0322045	1638	tags=27%, list=9%, signal=24%	55601/54941/79132/330/220001/3665/4321/3569/5452/3592/23586/64135/3965/2537
GO:0042446	BP	GO:0042446	hormone biosynthetic process	52	0.578603	1.74136	0.000705831	0.035507	0.0324113	1971	tags=31%, list=11%, signal=27%	9256/50506/53905/3294/3293/441282/1735/1588/8912/8630/1589/1958/1583/7923/27122/10891
GO:0051349	BP	GO:0051349	positive regulation of lyase activity	19	0.754438	1.83223	0.000736491	0.0368103	0.033601	2118	tags=42%, list=12%, signal=37%	4843/1816/2978/118142757/4846/5957/3208/136
GO:0051783	BP	GO:0051783	regulation of nuclear division	170	-0.453874	-1.55702	0.000769454	0.0382113	0.0348798	2314	tags=27%, list=13%, signal=24%	54361/26271/57132/57520/4085/81620/9232/2827/3479/9585/11065/9735/10460/701/5347/4751/891/995/51203/9319/991/9700/54443/3832/1063/286151/6790/10403/685/113130/9212/1062/699/4288/9787/990/7272/8877/9088/655/3976/255324/84072/2069/3552/3553
GO:0034502	BP	GO:0034502	protein localization to chromosome	82	-0.557201	-1.77506	0.000818407	0.0399889	0.0365025	5661	tags=56%, list=33%, signal=38%	84250/10575/10694/54552/283489/222229/5925/54984/79003/3550/54386/79035/6117/908/91782/55719/10574/9183/7203/55166/80152/27085/6118/7520/545/9184/55135/10576/54908/1200/22948/4436/2146/81620/84515/1058/983/5347/83903/57082/10403/113130/9212/7272/157570/675
GO:0003678	MF	GO:0003678	DNA helicase activity	75	-0.559863	-1.75955	0.000820736	0.0399889	0.0365025	3621	tags=43%, list=21%, signal=34%	80119/7520/2068/1654/5984/25788/4176/5985/57697/301/79075/5965/5982/1763/4171/4172/4175/5888/89797/84515/63922/1663/5983/9401/4173/4174/83990/641/84296/51659/10721/54821
GO:0019233	BP	GO:0019233	sensory perception of pain	78	-0.556559	-1.75102	0.000813646	0.0399889	0.0365025	2488	tags=37%, list=14%, signal=32%	5025/2047/55107/80763/85446/50801/10893/3736/10874/2902/54463/5028/4856/6347/5743/2171/4914/3751/3231/3673/2903/4311/1141/6335/623/55800/6348/7852/4923
GO:0048247	BP	GO:0048247	lymphocyte chemotaxis	42	-0.649128	-1.81208	0.000844227	0.0408764	0.0373126	1261	tags=38%, list=7%, signal=35%	80270/692094/6347/9023/6354/6351/6357/3627/22914/100528032/1880/10344/6348/6355/6352/6373
GO:0000723	BP	GO:0000723	telomere maintenance	150	-0.464224	-1.57593	0.00088492	0.0423178	0.0386283	4813	tags=42%, list=28%, signal=31%	6119/5591/54386/23381/142/79035/6117/908/54433/554313/10574/4683/286053/7203/3181/3320/2547/5514/6118/80119/7520/54464/11284/545/5426/5984/55505/84464/55135/5588/22891/10576/121504/79008/5422/5985/64858/5424/22948/5557/23649/5111/5982/5371/1763/5570/6672/5888/5427/23649/5983/4751/2237/9401/8367/8365/5558/9156/641/9212/8362/9134/675/7012
GO:0007610	BP	GO:0007610	behavior	476	-0.363982	-1.3912	0.000884265	0.0423178	0.0386283	2222	tags=22%, list=13%, signal=20%	1138/29767/1497/56172/4130/9610/27/3074/22871/6446/85446/5090/1136/79846/50801/3235/5730/89797/7545/220/6865/3357/2048/6543/6712/10874/10396/3156/567/54806/4326/8811/2902/2861/2743/2237/5649/2628/2558/5028/55084/8061/1602/9620/347148/1959/1476/5743/3949/3084/9379/814/1437/84879/9518/53358/7111/53616/4914/64072/3236/4885/4929/1143/3751/63951/4900/3815/4160/9464/460/55283/2903/4311/112609/57282/632…
GO:0006805	BP	GO:0006805	xenobiotic metabolic process	82	0.525078	1.70239	0.00090122	0.0428328	0.0390985	1791	tags=24%, list=10%, signal=22%	2944/6097/2327/6817/2939/10249/3172/1066/56603/314/218/5742/8639/2328/5446/2678/6799/54996/119391/10
GO:0030021	MF	GO:0030021	extracellular matrix structural constituent conferring compression resistance	15	0.80239	1.86651	0.000917047	0.0430568	0.0393029	1907	tags=60%, list=11%, signal=53%	2331/54829/5549/633/4969/176/3339/1634/150356
GO:0050900	BP	GO:0050900	leukocyte migration	340	-0.392515	-1.46416	0.000916807	0.0430568	0.0393029	1926	tags=21%, list=11%, signal=19%	947/5734/2650/4072/50512/8797/483/2920/8995/6382/2921/11151/1236/5880/634/5054/6374/6404/90952/64005/80270/692094/30817/4856/6347/7424/4920/3676/23428/3512/8792/54210/5979/9023/2150/2625/6402/6354/9750/10461/6351/3569/3815/3592/3673/8600/3687/3071/10451/1803/6357/7857/3627/623/482/22914/100528032/1880/3965/90865/51561/4312/10344/6348/6355/7852/5669/6352/719/5175/3553/6373/57126
GO:0098797	CC	GO:0098797	plasma membrane protein complex	437	0.354793	1.38397	0.000929194	0.0433642	0.0395835	2204	tags=23%, list=13%, signal=20%	3739/50506/5348/729993/1439/1006/6445/3880/1008/3127/28513/478/1804/3757/3856/1013/53905/8973/93145/3745/93589/3689/1001/3755/3779/6327/3674/5777/2786/3691/8516/3560/477/926/8912/3752/55799/3780/3306/22941/3786/2788/3645/2890/2901/7046/974/6261/6330/778/6442/1002/3111/124056/26047/163702/3339/7036/27345/10008/92270/10267/3119/727/2899/10266/973/1535/116444/89832/9722/3135/7412/1139/3748/6640/4041…
GO:0070234	BP	GO:0070234	positive regulation of T cell apoptotic process	10	-0.859159	-1.79646	0.000943776	0.0435319	0.0397366	1008	tags=40%, list=6%, signal=38%	29126/3965/6352/3620
GO:0070828	BP	GO:0070828	heterochromatin organization	63	-0.582572	-1.76247	0.000944024	0.0435319	0.0397366	1991	tags=24%, list=11%, signal=21%	1786/57169/6839/126961/333932/653604/8367/8365/3159/8362/8091/3070/8357/8355/2122
GO:0051383	BP	GO:0051383	kinetochore organization	22	-0.722053	-1.78194	0.000950569	0.0435743	0.0397753	2970	tags=64%, list=17%, signal=53%	201254/10592/10051/387103/81620/55839/64946/1058/1063/10403/1062/9787/83540/64105
GO:0032620	BP	GO:0032620	interleukin-17 production	24	-0.732325	-1.8482	0.000972103	0.0440403	0.0402006	708	tags=25%, list=4%, signal=24%	8877/3569/3592/3071/51561/26525
GO:0060191	BP	GO:0060191	regulation of lipase activity	75	0.540561	1.73017	0.000970203	0.0440403	0.0402006	2447	tags=35%, list=14%, signal=30%	3702/4023/728113/653145/2263/5046/5322/2261/4915/6401/283/4916/5031/5159/183/5330/728/9170/5125/10062/3208/3491/2321/3990/51129/5590
GO:0006612	BP	GO:0006612	protein targeting to membrane	194	0.41178	1.5077	0.000991391	0.0446529	0.0407599	4097	tags=47%, list=24%, signal=36%	3745/3689/6192/2039/56947/285966/6122/101929130/288/3208/6202/6189/6134/6188/23521/6137/6124/133022/6138/6228/6125/6210/6129/6142/6175/6133/6167/6139/6157/6194/6217/6136/4736/9747/9349/6144/6232/6173/6130/6208/6222/6230/6160/23148/134/6154/6164/6141/6176/9045/6146/6218/6207/6161/2040/6159/6147/6128/6193/3921/6170/6206/6203/6235/6135/6205/155382/6187/6233/6204/6165/6223/6158/5830/6143/51763/6168/6…
GO:0032700	BP	GO:0032700	negative regulation of interleukin-17 production	10	-0.857518	-1.79303	0.000997704	0.0446775	0.0407823	513	tags=30%, list=3%, signal=29%	3592/3071/26525
GO:0034114	BP	GO:0034114	regulation of heterotypic cell-cell adhesion	16	-0.776703	-1.80558	0.00100814	0.0448856	0.0409722	691	tags=31%, list=4%, signal=30%	655/8631/2651/3553/3557
GO:2000401	BP	GO:2000401	regulation of lymphocyte migration	51	-0.611293	-1.77462	0.00102354	0.045053	0.0411251	1168	tags=20%, list=7%, signal=18%	6347/3676/6354/9750/6351/3627/22914/100528032/6348/6352
GO:0003697	MF	GO:0003697	single-stranded DNA binding	108	-0.509536	-1.68174	0.00101777	0.045053	0.0411251	2867	tags=30%, list=16%, signal=25%	4176/5422/5932/301/10592/4436/55775/3148/2073/4830/4171/4172/4175/11277/5888/29935/84515/78995/1663/55247/4173/4174/11144/8318/10635/3512/641/50804/55086/55388/675/25939
GO:0031281	BP	GO:0031281	positive regulation of cyclase activity	19	0.747372	1.81507	0.00106006	0.0463971	0.042352	2118	tags=42%, list=12%, signal=37%	4843/1816/2978/118142757/4846/5957/3208/136
GO:0021904	BP	GO:0021904	dorsal/ventral neural tube patterning	22	0.729509	1.8257	0.00110356	0.0471419	0.0430318	1965	tags=32%, list=11%, signal=28%	3169/6469/2736/5727/145258/652/79600
GO:0045814	BP	GO:0045814	negative regulation of gene expression, epigenetic	88	-0.531033	-1.70577	0.00112073	0.0471419	0.0430318	3560	tags=32%, list=20%, signal=25%	8334/5931/8520/3015/3005/121504/8353/3014/2146/1786/1789/8969/8337/29028/3012/126961/333932/653604/8367/8365/8318/3159/8362/723790/92815/8357/8329/8355
GO:0010965	BP	GO:0010965	regulation of mitotic sister chromatid separation	58	-0.568544	-1.70083	0.00112244	0.0471419	0.0430318	2306	tags=36%, list=13%, signal=32%	26271/57520/4085/81620/9232/11065/10460/701/5347/891/9319/991/9700/1063/10403/9212/1062/699/9787/990/7272
GO:0071621	BP	GO:0071621	granulocyte chemotaxis	89	-0.521164	-1.6737	0.00109983	0.0471419	0.0430318	1641	tags=27%, list=9%, signal=25%	2920/2921/1236/5880/6374/30817/6347/6354/9750/6351/3071/10451/1803/6357/7857/3627/51561/10344/6348/6355/6352/719/3553/6373
GO:0001959	BP	GO:0001959	regulation of cytokine-mediated signaling pathway	143	-0.473033	-1.59714	0.00112408	0.0471419	0.0430318	2411	tags=19%, list=14%, signal=17%	3554/9641/9353/7128/5788/10293/11277/85480/10019/54625/83666/330/3656/2150/84166/3665/8970/4321/8877/3574/3569/25939/11274/81030/7852/6352/3557/26525
GO:0044391	CC	GO:0044391	ribosomal subunit	180	0.425684	1.5368	0.00110835	0.0471419	0.0430318	4097	tags=42%, list=24%, signal=32%	6192/6122/6202/6189/6134/6188/23521/6137/6124/6138/6228/6125/6210/6129/6142/6175/6133/6167/6139/6157/6194/6217/6136/4736/9349/6144/6232/6173/6130/6208/6222/6230/6160/6154/6164/6141/6176/9045/6146/6218/6207/6161/10399/1939/6159/6147/6128/51187/6193/3921/6170/6206/6203/6235/6135/6205/6187/6233/6204/6165/6223/6158/6143/83939/6168/6132/6152/6191/6227/6169/6156/7311/6155/6224/6229
GO:0003007	BP	GO:0003007	heart morphogenesis	212	0.413072	1.51948	0.00109226	0.0471419	0.0430318	2586	tags=28%, list=15%, signal=24%	1280/5318/6862/2263/1301/54345/4634/1942/2348/57216/6899/7134/4036/9241/28514/7481/4488/6469/9249/70/6615/6662/3280/4846/7168/6909/7046/6261/10637/6495/5727/115701/1289/182/26508/23768/60485/652/2294/388591/23462/10370/6911/10848/94/6256/3491/8701/55636/6659/6604/145873/388389/339829/23129/2548/6591/8642/7010/23493
GO:0007051	BP	GO:0007051	spindle organization	178	-0.436566	-1.50517	0.00112576	0.0471419	0.0430318	4237	tags=36%, list=24%, signal=27%	3837/6905/5901/26112/7415/5518/1213/55125/4292/25978/55592/84722/79598/55835/1778/54801/29899/22919/10982/93323/203068/55722/10636/79866/26271/8243/57132/90417/2009/3619/4605/387103/3925/7283/55521/6491/25886/64946/79000/10460/5347/4751/29127/891/991/332/9700/9493/9055/24137/3832/22974/259266/6790/10615/10403/9212/1062/9787/3833/83540/57405/284403/7272
GO:0072676	BP	GO:0072676	lymphocyte migration	85	-0.533468	-1.70303	0.00115231	0.0479807	0.0437975	1483	tags=26%, list=9%, signal=24%	1236/64005/80270/692094/6347/3676/5979/9023/2625/6354/9750/6351/6357/3627/22914/100528032/1880/10344/6348/6355/6352/6373
GO:0072562	CC	GO:0072562	blood microparticle	71	0.530056	1.6982	0.00115818	0.0479807	0.0437975	2747	tags=44%, list=16%, signal=37%	12/2162/721/2/348/720/3674/722/259/10518/70/2335/3306/183/6513/718/213/100529215/3075/3078/710/1191/7448/716/7730/5345/51129/7018/715/3263/2040
GO:0002062	BP	GO:0002062	chondrocyte differentiation	102	0.485595	1.62295	0.00117995	0.0484169	0.0441957	2037	tags=30%, list=12%, signal=27%	1280/5745/1311/1301/2261/2202/2254/7704/55959/1490/4488/55553/6662/176/7046/2736/55512/4094/579/7480/7045/10736/864/871/6660/652/4146/91461/54360/150356/94
GO:0000086	BP	GO:0000086	G2/M transition of mitotic cell cycle	241	-0.411239	-1.47376	0.00118121	0.0484169	0.0441957	5200	tags=46%, list=30%, signal=33%	3364/5684/79621/115106/1030/121441/1639/5690/5520/8636/7465/5686/9793/2029/1781/9861/5694/5890/79831/5714/5702/51347/22995/4683/10197/3320/5709/23198/1785/1019/5518/90381/84131/55125/902/8655/5718/994/5700/5704/5705/5699/9978/5685/9344/5720/808/55835/5691/5695/1778/5701/54801/1263/1017/22919/5717/23236/10121/5687/10213/93323/203068/5707/55722/11190/5218/79866/595/10383/26271/9024/5708/29980/5569/…
GO:0032392	BP	GO:0032392	DNA geometric change	113	-0.488159	-1.61669	0.00122294	0.0498639	0.0455166	4326	tags=41%, list=25%, signal=31%	4683/1660/3181/3149/9557/2547/7314/80119/7520/9978/2068/1654/5984/25788/8450/4176/5985/57697/301/79075/3148/5965/5982/1763/4171/4172/4175/11277/5888/89797/84515/7153/63922/1663/5983/9401/4173/4174/83990/3159/641/84296/51659/8438/10721/54821
GO:0030593	BP	GO:0030593	neutrophil chemotaxis	69	-0.559388	-1.7223	0.00124787	0.0505911	0.0461803	1641	tags=32%, list=9%, signal=29%	2920/2921/1236/5880/6374/6347/6354/9750/6351/3071/10451/1803/6357/3627/51561/10344/6348/6355/6352/719/3553/6373
GO:0071466	BP	GO:0071466	cellular response to xenobiotic stimulus	86	0.502884	1.63991	0.00125384	0.0505911	0.0461803	1791	tags=23%, list=10%, signal=21%	2944/6097/2327/6817/2939/10249/3172/1066/56603/314/218/5742/8639/2328/5446/2678/6799/54996/119391/10
GO:1903046	BP	GO:1903046	meiotic cell cycle process	153	-0.45827	-1.56035	0.00132445	0.0531631	0.0485281	3355	tags=42%, list=19%, signal=34%	339834/25788/51547/84464/55706/23310/201254/93426/1618/23236/79703/284071/57697/10592/10051/130951/54361/26271/3619/256006/11022/5888/151246/84930/7283/7153/9232/2827/5017/50511/2175/4603/146956/701/5347/2177/81930/151648/995/9319/991/1164/9700/993/83990/11144/56154/286151/91646/259266/6790/29893/23397/699/8438/83540/84057/9134/7272/675/56776/3976/84072/2069
GO:0030667	CC	GO:0030667	secretory granule membrane	243	-0.408712	-1.46628	0.0013487	0.0538575	0.0491619	2184	tags=26%, list=13%, signal=23%	966/527/535/23317/51382/64518/25837/967/7097/54832/5864/3107/64753/2207/51209/3690/11031/6809/5328/5788/5329/26002/84443/8972/10788/1729/84418/10396/21/634/258010/3106/968/5799/8618/4033/11010/2171/51365/6402/10184/6622/290/5874/952/5099/1143/6518/10326/7133/3687/3071/143425/4311/160364/948/5787/6616/2357/684/719/6857/5175/57126
GO:0016048	BP	GO:0016048	detection of temperature stimulus	21	-0.727382	-1.78366	0.00137166	0.0544938	0.0497427	2640	tags=48%, list=15%, signal=40%	4804/2047/55107/10893/4914/644168/63982/7852/79054/4923
