# Supplementary material for: Upregulated CEMIP promotes intervertebral disc degeneration via AP‐1‐mediated change in chromatin accessibility
Source: Clin Transl Med. 2025 May 21;15(5):e70322. doi: 10.1002/ctm2.70322 (PMC12095184; doi:10.1002/ctm2.70322)
Supplement: Supplementary file 6 — Supporting information [file CTM2-15-e70322-s003.xlsx]

## Sheet: sheet1
	ENSEMBL	baseMean	log2FoldChange	lfcSE	stat	pvalue	padj	ENTREZID	SYMBOL	GENENAME	diffsignal
1	ENSG00000001036	2617.54	-1.2581	0.387169	-3.24949	0.00115614	0.0333363	2519	FUCA2	alpha-L-fucosidase 2	Down (296)
2	ENSG00000004700	1215.72	-1.05089	0.278144	-3.77822	0.000157956	0.00809443	5965	RECQL	RecQ like helicase	Down (296)
3	ENSG00000005379	55.3046	8.65752	1.39457	6.20803	5.36515e-10	2.66963e-07	9256	TSPOAP1	TSPO associated protein 1	Up (325)
4	ENSG00000006210	506.361	5.92152	0.573841	10.3191	5.77653e-25	1.95455e-21	6376	CX3CL1	C-X3-C motif chemokine ligand 1	Up (325)
5	ENSG00000006327	3140.2	-1.07625	0.272598	-3.94811	7.87721e-05	0.00486375	51330	TNFRSF12A	TNF receptor superfamily member 12A	Down (296)
6	ENSG00000007171	99.6657	6.99776	1.99366	3.51001	0.000448096	0.0171902	4843	NOS2	nitric oxide synthase 2	Up (325)
7	ENSG00000007237	692.071	5.20556	1.62092	3.21148	0.00132052	0.0367037	8522	GAS7	growth arrest specific 7	Up (325)
8	ENSG00000007255	130.151	1.1888	0.281334	4.2256	2.38309e-05	0.00197633	79090	TRAPPC6A	trafficking protein particle complex 6A	Up (325)
9	ENSG00000008277	20.6825	-2.72737	0.866211	-3.14863	0.00164039	0.0427279	53616	ADAM22	ADAM metallopeptidase domain 22	Down (296)
10	ENSG00000009950	35.3374	6.08692	1.70148	3.57743	0.000346984	0.0142763	51085	MLXIPL	MLX interacting protein like	Up (325)
11	ENSG00000010310	39.9841	3.5292	0.684396	5.15666	2.5139e-07	5.31628e-05	2696	GIPR	gastric inhibitory polypeptide receptor	Up (325)
12	ENSG00000011347	127.931	-3.75248	1.06188	-3.53381	0.000409609	0.0161483	9066	SYT7	synaptotagmin 7	Down (296)
13	ENSG00000013573	300.82	-1.58432	0.458431	-3.45595	0.000548358	0.0201842	1663	DDX11	DEAD/H-box helicase 11	Down (296)
14	ENSG00000022267	3471.85	2.07253	0.478661	4.32985	1.49212e-05	0.00136522	2273	FHL1	four and a half LIM domains 1	Up (325)
15	ENSG00000026559	180.211	3.62975	0.891775	4.07025	4.6963e-05	0.00328963	3755	KCNG1	potassium voltage-gated channel modifier subfamily G member 1	Up (325)
16	ENSG00000043143	1397.74	-1.19785	0.382983	-3.12768	0.00176189	0.0448911	23338	JADE2	jade family PHD finger 2	Down (296)
17	ENSG00000048740	264.264	-3.77754	1.19801	-3.15318	0.00161501	0.0423607	10659	CELF2	CUGBP Elav-like family member 2	Down (296)
18	ENSG00000049323	6478.82	-1.345	0.249572	-5.38921	7.07667e-08	1.96267e-05	4052	LTBP1	latent transforming growth factor beta binding protein 1	Down (296)
19	ENSG00000051128	1186.92	-1.11945	0.33378	-3.35386	0.000796921	0.0262813	9454	HOMER3	homer scaffold protein 3	Down (296)
20	ENSG00000052802	1426.07	-2.46048	0.776001	-3.17071	0.00152065	0.0407141	6307	MSMO1	methylsterol monooxygenase 1	Down (296)
21	ENSG00000052850	15.0772	5.82464	1.77605	3.27955	0.00103972	0.030898	60529	ALX4	ALX homeobox 4	Up (325)
22	ENSG00000053747	472.777	-5.17906	0.957803	-5.40724	6.40048e-08	1.82809e-05	3909	LAMA3	laminin subunit alpha 3	Down (296)
23	ENSG00000054277	236.181	2.13306	0.540766	3.94451	7.99643e-05	0.0049194	23596	OPN3	opsin 3	Up (325)
24	ENSG00000054938	92.0742	5.17575	1.27013	4.07496	4.60215e-05	0.00324413	25884	CHRDL2	chordin like 2	Up (325)
25	ENSG00000055732	298.446	-3.3961	0.868981	-3.90814	9.3009e-05	0.00556017	55283	MCOLN3	mucolipin 3	Down (296)
26	ENSG00000055813	467.654	5.6235	1.49424	3.76345	0.000167585	0.00838817	114800	CCDC85A	coiled-coil domain containing 85A	Up (325)
27	ENSG00000057019	8020.29	-3.09202	0.277332	-11.1492	7.22899e-29	6.115e-25	131566	DCBLD2	discoidin, CUB and LCCL domain containing 2	Down (296)
28	ENSG00000057252	1412.33	-1.41284	0.430848	-3.2792	0.00104101	0.030898	6646	SOAT1	sterol O-acyltransferase 1	Down (296)
29	ENSG00000058453	425.005	1.0317	0.330616	3.12052	0.0018053	0.0455171	9696	CROCC	ciliary rootlet coiled-coil, rootletin	Up (325)
30	ENSG00000060718	6960.05	5.09079	1.57312	3.2361	0.00121174	0.0343386	1301	COL11A1	collagen type XI alpha 1 chain	Up (325)
31	ENSG00000064115	1137.41	-1.42017	0.427398	-3.32284	0.000891076	0.0281254	51768	TM7SF3	transmembrane 7 superfamily member 3	Down (296)
32	ENSG00000064225	85.5082	-4.32547	0.800282	-5.40493	6.48337e-08	1.82809e-05	10402	ST3GAL6	ST3 beta-galactoside alpha-2,3-sialyltransferase 6	Down (296)
33	ENSG00000065717	159.102	3.93283	1.15092	3.41713	0.000632858	0.0225766	7089	TLE2	TLE family member 2, transcriptional corepressor	Up (325)
34	ENSG00000065911	1211.81	1.67076	0.507423	3.29263	0.00099256	0.029986	10797	MTHFD2	methylenetetrahydrofolate dehydrogenase (NADP+ dependent) 2, methenyltetrahydrofolate cyclohydrolase	Up (325)
35	ENSG00000065989	553.99	1.27483	0.336707	3.78617	0.000152989	0.00793949	5141	PDE4A	phosphodiesterase 4A	Up (325)
36	ENSG00000066468	1122.21	5.94728	0.642082	9.2625	1.99706e-20	4.82662e-17	2263	FGFR2	fibroblast growth factor receptor 2	Up (325)
37	ENSG00000067715	857.315	-7.01535	1.90968	-3.67357	0.000239182	0.0110258	6857	SYT1	synaptotagmin 1	Down (296)
38	ENSG00000067798	819.944	-2.16076	0.287522	-7.51514	5.68522e-14	7.39866e-11	89795	NAV3	neuron navigator 3	Down (296)
39	ENSG00000067840	141.318	4.25377	0.976996	4.35392	1.33723e-05	0.0012499	57595	PDZD4	PDZ domain containing 4	Up (325)
40	ENSG00000068078	179.404	4.56836	0.678811	6.72995	1.69717e-11	1.36728e-08	2261	FGFR3	fibroblast growth factor receptor 3	Up (325)
41	ENSG00000068781	7.44637	6.72805	2.13333	3.15378	0.0016117	0.0423602	286749	STON1-GTF2A1L	STON1-GTF2A1L readthrough	Up (325)
42	ENSG00000069849	2105.92	-1.51753	0.421904	-3.59687	0.000322071	0.013622	483	ATP1B3	ATPase Na+/K+ transporting subunit beta 3	Down (296)
43	ENSG00000070882	593.047	-1.57673	0.356015	-4.42885	9.47385e-06	0.000999654	26031	OSBPL3	oxysterol binding protein like 3	Down (296)
44	ENSG00000071054	7313.54	-1.15332	0.227741	-5.06415	4.10236e-07	8.26236e-05	9448	MAP4K4	mitogen-activated protein kinase kinase kinase kinase 4	Down (296)
45	ENSG00000071575	1016.34	1.54893	0.318626	4.86127	1.16637e-06	0.00018793	28951	TRIB2	tribbles pseudokinase 2	Up (325)
46	ENSG00000072041	217.488	-5.48754	1.20711	-4.546	5.46741e-06	0.00068013	55117	SLC6A15	solute carrier family 6 member 15	Down (296)
47	ENSG00000073605	155.666	1.21532	0.309257	3.9298	8.50151e-05	0.00515515	55876	GSDMB	gasdermin B	Up (325)
48	ENSG00000078018	222.647	-3.19289	0.815828	-3.91368	9.09016e-05	0.00545345	4133	MAP2	microtubule associated protein 2	Down (296)
49	ENSG00000078098	2313.15	-1.97523	0.550302	-3.58935	0.000331499	0.0138819	2191	FAP	fibroblast activation protein alpha	Down (296)
50	ENSG00000078114	529.031	5.17982	0.73567	7.04096	1.90924e-12	1.79447e-09	10529	NEBL	nebulette	Up (325)
51	ENSG00000078269	4711.61	-1.66036	0.48657	-3.41237	0.000644006	0.0228893	8871	SYNJ2	synaptojanin 2	Down (296)
52	ENSG00000082196	2135.31	8.59626	1.68416	5.10417	3.32244e-07	6.93506e-05	114899	C1QTNF3	C1q and TNF related 3	Up (325)
53	ENSG00000083782	44.1391	6.4411	1.94047	3.31935	0.000902263	0.02832	1833	EPYC	epiphycan	Up (325)
54	ENSG00000085276	63.8887	-4.05619	0.831383	-4.87885	1.06709e-06	0.000178019	2122	MECOM	MDS1 and EVI1 complex locus	Down (296)
55	ENSG00000088280	863.68	1.01926	0.28934	3.52272	0.00042715	0.0165746	55616	ASAP3	ArfGAP with SH3 domain, ankyrin repeat and PH domain 3	Up (325)
56	ENSG00000088340	378.004	2.44574	0.642631	3.80581	0.000141338	0.00744909	80307	FER1L4	fer-1 like family member 4 (pseudogene)	Up (325)
57	ENSG00000088881	66.8126	3.64898	0.899162	4.0582	4.94524e-05	0.00337353	57593	EBF4	EBF family member 4	Up (325)
58	ENSG00000088970	263.721	1.86256	0.28828	6.46094	1.04057e-10	6.52012e-08	55857	KIZ	kizuna centrosomal protein	Up (325)
59	ENSG00000089127	2177.25	-4.39937	1.31287	-3.35096	0.000805333	0.0263532	4938	OAS1	2'-5'-oligoadenylate synthetase 1	Down (296)
60	ENSG00000089775	315.09	1.15085	0.347339	3.31332	0.000921951	0.0287027	7597	ZBTB25	zinc finger and BTB domain containing 25	Up (325)
61	ENSG00000090006	1317.1	3.01317	0.590589	5.10197	3.36136e-07	6.93506e-05	8425	LTBP4	latent transforming growth factor beta binding protein 4	Up (325)
62	ENSG00000090238	533.46	1.23082	0.367272	3.35125	0.000804464	0.0263532	83719	YPEL3	yippee like 3	Up (325)
63	ENSG00000090776	259.717	1.92869	0.494934	3.89686	9.74493e-05	0.00572447	1947	EFNB1	ephrin B1	Up (325)
64	ENSG00000091844	245.348	-3.40168	1.05381	-3.22798	0.00124667	0.0351518	26575	RGS17	regulator of G protein signaling 17	Down (296)
65	ENSG00000091986	38648.8	2.01012	0.557646	3.60466	0.000312567	0.0133554	151887	CCDC80	coiled-coil domain containing 80	Up (325)
66	ENSG00000092621	1404.88	2.13241	0.447523	4.76492	1.88925e-06	0.000277934	26227	PHGDH	phosphoglycerate dehydrogenase	Up (325)
67	ENSG00000092758	142.678	5.81288	1.04167	5.58037	2.40003e-08	7.76557e-06	1299	COL9A3	collagen type IX alpha 3 chain	Up (325)
68	ENSG00000092853	226.327	-3.44965	1.03521	-3.33232	0.000861251	0.0275078	63967	CLSPN	claspin	Down (296)
69	ENSG00000094804	227.034	-2.47222	0.636526	-3.88392	0.000102785	0.00587469	990	CDC6	cell division cycle 6	Down (296)
70	ENSG00000096060	178.582	-3.1566	0.604906	-5.21833	1.80545e-07	4.23198e-05	2289	FKBP5	FKBP prolyl isomerase 5	Down (296)
71	ENSG00000099194	4833.91	-2.78946	0.631449	-4.41755	9.98249e-06	0.00102354	6319	SCD	stearoyl-CoA desaturase	Down (296)
72	ENSG00000099250	5127.42	-2.01996	0.287204	-7.0332	2.01854e-12	1.79735e-09	8829	NRP1	neuropilin 1	Down (296)
73	ENSG00000099622	2811.95	1.11288	0.278683	3.99335	6.51452e-05	0.00415896	1153	CIRBP	cold inducible RNA binding protein	Up (325)
74	ENSG00000099875	989.792	1.6024	0.455488	3.51798	0.000434852	0.0167287	2872	MKNK2	MAPK interacting serine/threonine kinase 2	Up (325)
75	ENSG00000099984	16.6325	2.63232	0.844254	3.11793	0.00182128	0.0455805	2953	GSTT2	glutathione S-transferase theta 2 (gene/pseudogene)	Up (325)
76	ENSG00000100316	25535.5	1.27196	0.326793	3.89225	9.93187e-05	0.0057838	6122	RPL3	ribosomal protein L3	Up (325)
77	ENSG00000100626	75.748	-2.96668	0.867701	-3.41901	0.0006285	0.0224798	57452	GALNT16	polypeptide N-acetylgalactosaminyltransferase 16	Down (296)
78	ENSG00000100739	794.884	-4.15919	1.22755	-3.38822	0.000703478	0.0243383	623	BDKRB1	bradykinin receptor B1	Down (296)
79	ENSG00000100802	98.4743	1.62614	0.435287	3.73578	0.000187133	0.00909745	60686	C14orf93	chromosome 14 open reading frame 93	Up (325)
80	ENSG00000100814	269.225	1.34591	0.32245	4.17402	2.99272e-05	0.00237703	57820	CCNB1IP1	cyclin B1 interacting protein 1	Up (325)
81	ENSG00000100889	785.252	2.45498	0.650283	3.77524	0.000159851	0.00812117	5106	PCK2	phosphoenolpyruvate carboxykinase 2, mitochondrial	Up (325)
82	ENSG00000100997	1606.77	-1.03332	0.323051	-3.19862	0.00138086	0.037986	26090	ABHD12	abhydrolase domain containing 12, lysophospholipase	Down (296)
83	ENSG00000101134	242.19	-2.04142	0.425535	-4.79731	1.60811e-06	0.000242911	55816	DOK5	docking protein 5	Down (296)
84	ENSG00000101187	255.086	-7.12835	1.13729	-6.26782	3.66146e-10	2.03472e-07	28231	SLCO4A1	solute carrier organic anion transporter family member 4A1	Down (296)
85	ENSG00000101188	162.924	-9.01066	2.28998	-3.93482	8.32605e-05	0.00506691	4923	NTSR1	neurotensin receptor 1	Down (296)
86	ENSG00000101347	1681.52	-3.04643	0.886043	-3.43825	0.000585495	0.021302	25939	SAMHD1	SAM and HD domain containing deoxynucleoside triphosphate triphosphohydrolase 1	Down (296)
87	ENSG00000101384	2617.59	1.6324	0.347987	4.69097	2.71907e-06	0.000380175	182	JAG1	jagged canonical Notch ligand 1	Up (325)
88	ENSG00000101638	317.16	-6.55387	1.60453	-4.0846	4.41536e-05	0.00317654	29906	ST8SIA5	ST8 alpha-N-acetyl-neuraminide alpha-2,8-sialyltransferase 5	Down (296)
89	ENSG00000101670	87.2297	-5.84936	1.5126	-3.86709	0.000110143	0.00614982	9388	LIPG	lipase G, endothelial type	Down (296)
90	ENSG00000102024	3079.12	-1.44896	0.365049	-3.96922	7.21082e-05	0.00450157	5358	PLS3	plastin 3	Down (296)
91	ENSG00000102218	432.589	-1.0966	0.252913	-4.33587	1.45182e-05	0.00134956	6102	RP2	RP2 activator of ARL3 GTPase	Down (296)
92	ENSG00000102271	93.0094	-5.68762	1.62447	-3.50123	0.000463122	0.0175675	56062	KLHL4	kelch like family member 4	Down (296)
93	ENSG00000102287	1052.69	2.33739	0.544265	4.29458	1.75024e-05	0.00155029	2564	GABRE	gamma-aminobutyric acid type A receptor subunit epsilon	Up (325)
94	ENSG00000102313	26.0714	8.53681	1.64733	5.18221	2.19276e-07	4.88119e-05	347365	ITIH6	inter-alpha-trypsin inhibitor heavy chain family member 6	Up (325)
95	ENSG00000102683	30.1316	6.24275	1.70968	3.65142	0.00026079	0.0117341	6445	SGCG	sarcoglycan gamma	Up (325)
96	ENSG00000102996	460.866	-2.79702	0.635305	-4.40264	1.06944e-05	0.00106428	4324	MMP15	matrix metallopeptidase 15	Down (296)
97	ENSG00000103066	824.641	-1.19929	0.274002	-4.37693	1.20361e-05	0.00116359	23659	PLA2G15	phospholipase A2 group XV	Down (296)
98	ENSG00000104142	1155.91	-1.10048	0.286224	-3.8448	0.000120651	0.00664875	57617	VPS18	VPS18 core subunit of CORVET and HOPS complexes	Down (296)
99	ENSG00000104177	220.718	-2.25186	0.630994	-3.56875	0.000358687	0.0145522	50804	MYEF2	myelin expression factor 2	Down (296)
100	ENSG00000104324	1524.43	1.27	0.261355	4.85929	1.1781e-06	0.00018803	10404	CPQ	carboxypeptidase Q	Up (325)
101	ENSG00000104435	1358.5	-8.2626	1.74148	-4.7446	2.08919e-06	0.000304697	11075	STMN2	stathmin 2	Down (296)
102	ENSG00000104722	1001.91	-7.77001	1.72945	-4.49276	7.03044e-06	0.000801945	4741	NEFM	neurofilament medium	Down (296)
103	ENSG00000104951	272.912	-4.36822	1.42084	-3.07439	0.00210934	0.0495637	259307	IL4I1	interleukin 4 induced 1	Down (296)
104	ENSG00000104953	17.1786	3.58669	0.951192	3.77073	0.000162772	0.00823856	79816	TLE6	TLE family member 6, subcortical maternal complex member	Up (325)
105	ENSG00000105048	87.0531	5.65976	1.39828	4.04766	5.17327e-05	0.00345649	7138	TNNT1	troponin T1, slow skeletal type	Up (325)
106	ENSG00000105088	280.658	4.81372	1.24308	3.87241	0.000107763	0.00607711	93145	OLFM2	olfactomedin 2	Up (325)
107	ENSG00000105373	2935.48	1.5664	0.283701	5.5213	3.36493e-08	1.05422e-05	29997	NOP53	NOP53 ribosome biogenesis factor	Up (325)
108	ENSG00000105409	20.1675	5.67298	1.1306	5.01766	5.23041e-07	0.00010171	478	ATP1A3	ATPase Na+/K+ transporting subunit alpha 3	Up (325)
109	ENSG00000105419	386.161	2.28782	0.466223	4.90714	9.24134e-07	0.000164574	56917	MEIS3	Meis homeobox 3	Up (325)
110	ENSG00000105639	60.9283	2.22294	0.49489	4.49178	7.06288e-06	0.000801945	3718	JAK3	Janus kinase 3	Up (325)
111	ENSG00000105664	4021.92	5.79491	1.53734	3.76943	0.000163622	0.00823856	1311	COMP	cartilage oligomeric matrix protein	Up (325)
112	ENSG00000105976	3379.49	-1.89838	0.569106	-3.33572	0.000850787	0.0274159	4233	MET	MET proto-oncogene, receptor tyrosine kinase	Down (296)
113	ENSG00000105997	128.831	1.56421	0.374968	4.17158	3.02493e-05	0.00239139	3200	HOXA3	homeobox A3	Up (325)
114	ENSG00000106025	132.574	2.62897	0.532124	4.94053	7.79118e-07	0.000141733	23554	TSPAN12	tetraspanin 12	Up (325)
115	ENSG00000106034	817.733	-1.3632	0.403681	-3.37691	0.000733046	0.0249531	79974	CPED1	cadherin like and PC-esterase domain containing 1	Down (296)
116	ENSG00000106266	906.401	-1.19599	0.270661	-4.41877	9.92637e-06	0.00102354	29886	SNX8	sorting nexin 8	Down (296)
117	ENSG00000106483	1625.78	-5.59928	1.14282	-4.89951	9.60752e-07	0.000169313	6424	SFRP4	secreted frizzled related protein 4	Down (296)
118	ENSG00000106683	2078.44	-2.25313	0.499368	-4.51196	6.42318e-06	0.000744297	3984	LIMK1	LIM domain kinase 1	Down (296)
119	ENSG00000106799	1943.65	2.09329	0.629103	3.32742	0.000876543	0.0277882	7046	TGFBR1	transforming growth factor beta receptor 1	Up (325)
120	ENSG00000106819	68.1682	7.0566	1.61577	4.36734	1.25768e-05	0.00119747	54829	ASPN	asporin	Up (325)
121	ENSG00000106823	497.085	3.58318	0.808376	4.43257	9.31182e-06	0.000999654	1842	ECM2	extracellular matrix protein 2	Up (325)
122	ENSG00000107159	233.432	4.75852	1.09008	4.36528	1.26957e-05	0.00119747	768	CA9	carbonic anhydrase 9	Up (325)
123	ENSG00000107201	1195.84	-3.36234	0.89037	-3.77634	0.000159152	0.00811006	23586	DDX58	DExD/H-box helicase 58	Down (296)
124	ENSG00000107611	69.6852	1.70602	0.449051	3.79916	0.000145185	0.00762528	8029	CUBN	cubilin	Up (325)
125	ENSG00000107738	1099.26	1.51747	0.290831	5.2177	1.81157e-07	4.23198e-05	64115	VSIR	V-set immunoregulatory receptor	Up (325)
126	ENSG00000107984	1410.55	-4.19592	0.688555	-6.0938	1.10258e-09	5.0252e-07	22943	DKK1	dickkopf WNT signaling pathway inhibitor 1	Down (296)
127	ENSG00000108001	317.535	-2.66895	0.813259	-3.28179	0.0010315	0.0308319	253738	EBF3	EBF transcription factor 3	Down (296)
128	ENSG00000108187	108.296	-1.35916	0.377873	-3.59687	0.000322065	0.013622	64081	PBLD	phenazine biosynthesis like protein domain containing	Down (296)
129	ENSG00000108379	93.7865	1.77691	0.564538	3.14756	0.00164642	0.0427867	101929777	LOC101929777	uncharacterized LOC101929777	Up (325)
130	ENSG00000108379	93.7865	1.77691	0.564538	3.14756	0.00164642	0.0427867	7473	WNT3	Wnt family member 3	Up (325)
131	ENSG00000108828	10971.8	-1.10175	0.302528	-3.64182	0.000270722	0.0120212	10493	VAT1	vesicle amine transport 1	Down (296)
132	ENSG00000109046	8991.92	3.28333	1.06096	3.09469	0.00197017	0.0478212	26118	WSB1	WD repeat and SOCS box containing 1	Up (325)
133	ENSG00000109321	20.7863	-7.45559	2.19605	-3.395	0.000686288	0.0240386	374	AREG	amphiregulin	Down (296)
134	ENSG00000109511	29.5169	-7.96201	1.82327	-4.36689	1.26031e-05	0.00119747	11199	ANXA10	annexin A10	Down (296)
135	ENSG00000109667	50.0367	2.47857	0.579661	4.2759	1.9037e-05	0.00163034	56606	SLC2A9	solute carrier family 2 member 9	Up (325)
136	ENSG00000109738	296.434	-1.83416	0.508835	-3.60462	0.00031261	0.0133554	2743	GLRB	glycine receptor beta	Down (296)
137	ENSG00000109861	5473.24	4.70098	1.24758	3.76807	0.000164515	0.00825895	1075	CTSC	cathepsin C	Up (325)
138	ENSG00000110013	804.58	1.13006	0.338829	3.3352	0.000852367	0.0274159	54414	SIAE	sialic acid acetylesterase	Up (325)
139	ENSG00000110203	19.2912	-7.34806	2.00532	-3.66429	0.000248028	0.0113103	2352	FOLR3	folate receptor gamma	Down (296)
140	ENSG00000110427	299.608	-3.87654	0.748684	-5.17781	2.24508e-07	4.93276e-05	25758	KIAA1549L	KIAA1549 like	Down (296)
141	ENSG00000110876	73.9603	-1.75783	0.434688	-4.04388	5.25735e-05	0.00347437	6404	SELPLG	selectin P ligand	Down (296)
142	ENSG00000111252	1649.11	-1.63041	0.528635	-3.08419	0.00204109	0.0486941	10019	SH2B3	SH2B adaptor protein 3	Down (296)
143	ENSG00000111331	5295.81	-4.30152	0.936221	-4.59455	4.33681e-06	0.000554585	4940	OAS3	2'-5'-oligoadenylate synthetase 3	Down (296)
144	ENSG00000111335	1918.06	-4.83203	1.3115	-3.68434	0.000229293	0.0107687	4939	OAS2	2'-5'-oligoadenylate synthetase 2	Down (296)
145	ENSG00000111670	2166.81	-2.05499	0.667516	-3.07856	0.00208003	0.0490443	79158	GNPTAB	N-acetylglucosamine-1-phosphate transferase subunits alpha and beta	Down (296)
146	ENSG00000111846	100.592	-3.46576	1.11191	-3.11695	0.00182735	0.0456648	2651	GCNT2	glucosaminyl (N-acetyl) transferase 2 (I blood group)	Down (296)
147	ENSG00000111885	3765.14	-1.30646	0.329654	-3.96311	7.39792e-05	0.0046014	4121	MAN1A1	mannosidase alpha class 1A member 1	Down (296)
148	ENSG00000112210	832.858	-1.51162	0.431519	-3.50303	0.000460003	0.0174884	51715	RAB23	RAB23, member RAS oncogene family	Down (296)
149	ENSG00000112559	130.809	8.9801	1.67376	5.36522	8.08516e-08	2.20621e-05	4188	MDFI	MyoD family inhibitor	Up (325)
150	ENSG00000112964	365.83	2.16584	0.464201	4.66574	3.07515e-06	0.000422971	2690	GHR	growth hormone receptor	Up (325)
151	ENSG00000112972	1548.14	-2.27623	0.578322	-3.93592	8.28795e-05	0.00506193	3157	HMGCS1	3-hydroxy-3-methylglutaryl-CoA synthase 1	Down (296)
152	ENSG00000113161	1133.37	-1.61144	0.343008	-4.69798	2.62749e-06	0.000370432	3156	HMGCR	3-hydroxy-3-methylglutaryl-CoA reductase	Down (296)
153	ENSG00000113231	49.358	2.3983	0.632138	3.79394	0.000148275	0.00771851	8622	PDE8B	phosphodiesterase 8B	Up (325)
154	ENSG00000114279	26.4614	-7.80339	2.06572	-3.77757	0.000158367	0.00809443	2257	FGF12	fibroblast growth factor 12	Down (296)
155	ENSG00000114378	140.978	2.70241	0.714452	3.78249	0.000155268	0.00800863	3373	HYAL1	hyaluronidase 1	Up (325)
156	ENSG00000114626	612.167	1.11998	0.33987	3.29533	0.000983061	0.0298054	80325	ABTB1	ankyrin repeat and BTB domain containing 1	Up (325)
157	ENSG00000114948	220.524	-2.47587	0.701569	-3.52905	0.000417049	0.0162948	8745	ADAM23	ADAM metallopeptidase domain 23	Down (296)
158	ENSG00000115165	42.6611	-3.84557	0.944908	-4.06979	4.70559e-05	0.00328963	9595	CYTIP	cytohesin 1 interacting protein	Down (296)
159	ENSG00000115252	916.758	2.18707	0.561892	3.89233	9.92853e-05	0.0057838	5136	PDE1A	phosphodiesterase 1A	Up (325)
160	ENSG00000115353	8.3198	3.52492	1.14422	3.08062	0.00206568	0.0490142	6869	TACR1	tachykinin receptor 1	Up (325)
161	ENSG00000115380	18334.4	4.26889	1.15783	3.68697	0.000226936	0.0106944	2202	EFEMP1	EGF containing fibulin extracellular matrix protein 1	Up (325)
162	ENSG00000115457	1221.29	8.10474	1.75832	4.60937	4.03899e-06	0.000521615	3485	IGFBP2	insulin like growth factor binding protein 2	Up (325)
163	ENSG00000115602	1613.38	6.05116	1.59909	3.78412	0.000154253	0.00798058	9173	IL1RL1	interleukin 1 receptor like 1	Up (325)
164	ENSG00000115828	421.316	-3.14706	0.874007	-3.60073	0.00031733	0.0135229	25797	QPCT	glutaminyl-peptide cyclotransferase	Down (296)
165	ENSG00000116954	1225.45	-1.1915	0.380883	-3.12827	0.00175838	0.0448693	64121	RRAGC	Ras related GTP binding C	Down (296)
166	ENSG00000117152	1136.81	-4.06422	0.876433	-4.63723	3.53106e-06	0.000470381	5999	RGS4	regulator of G protein signaling 4	Down (296)
167	ENSG00000117266	900.825	4.67836	1.06107	4.40911	1.03796e-05	0.00105151	5129	CDK18	cyclin dependent kinase 18	Up (325)
168	ENSG00000118523	36425.5	3.27122	0.986676	3.3154	0.000915127	0.0285648	1490	CCN2	cellular communication network factor 2	Up (325)
169	ENSG00000118640	122.825	3.57961	1.15387	3.10226	0.00192051	0.047032	8673	VAMP8	vesicle associated membrane protein 8	Up (325)
170	ENSG00000118816	4146.16	1.29518	0.274276	4.72219	2.33324e-06	0.000334523	10983	CCNI	cyclin I	Up (325)
171	ENSG00000118855	1797.79	-1.19217	0.244738	-4.87121	1.10918e-06	0.000180435	64747	MFSD1	major facilitator superfamily domain containing 1	Down (296)
172	ENSG00000119283	435.814	6.47988	1.72698	3.75216	0.00017532	0.00868053	440730	TRIM67	tripartite motif containing 67	Up (325)
173	ENSG00000119686	177.863	-2.67711	0.322143	-8.31032	9.54475e-17	1.61478e-13	55640	FLVCR2	FLVCR heme transporter 2	Down (296)
174	ENSG00000119698	150.958	-1.78972	0.443988	-4.03101	5.55368e-05	0.00361373	57718	PPP4R4	protein phosphatase 4 regulatory subunit 4	Down (296)
175	ENSG00000119714	894.201	-4.90372	0.990237	-4.95207	7.343e-07	0.000136515	8111	GPR68	G protein-coupled receptor 68	Down (296)
176	ENSG00000119917	4705.92	-5.1674	1.12495	-4.59345	4.35984e-06	0.000554585	3437	IFIT3	interferon induced protein with tetratricopeptide repeats 3	Down (296)
177	ENSG00000119922	3186.72	-5.47094	1.28553	-4.25579	2.08314e-05	0.00176213	3433	IFIT2	interferon induced protein with tetratricopeptide repeats 2	Down (296)
178	ENSG00000119938	3651.94	2.4572	0.60479	4.06289	4.84681e-05	0.00333327	5507	PPP1R3C	protein phosphatase 1 regulatory subunit 3C	Up (325)
179	ENSG00000119950	560.182	1.34352	0.275454	4.87749	1.07446e-06	0.000178019	4601	MXI1	MAX interactor 1, dimerization protein	Up (325)
180	ENSG00000120539	287.461	-1.40219	0.43215	-3.24469	0.0011758	0.0337157	84930	MASTL	microtubule associated serine/threonine kinase like	Down (296)
181	ENSG00000120594	1872.38	1.09619	0.322355	3.40057	0.000672447	0.0236894	84898	PLXDC2	plexin domain containing 2	Up (325)
182	ENSG00000120694	1981.22	-1.90074	0.531904	-3.57346	0.000352293	0.0143345	10808	HSPH1	heat shock protein family H (Hsp110) member 1	Down (296)
183	ENSG00000120833	217.591	1.45994	0.473506	3.08325	0.00204751	0.0487198	8835	SOCS2	suppressor of cytokine signaling 2	Up (325)
184	ENSG00000121039	1049.7	1.9726	0.427781	4.61123	4.00285e-06	0.000520925	157506	RDH10	retinol dehydrogenase 10	Up (325)
185	ENSG00000121440	1653.83	-1.56699	0.361914	-4.32974	1.49288e-05	0.00136522	23024	PDZRN3	PDZ domain containing ring finger 3	Down (296)
186	ENSG00000122176	19844.9	8.02895	0.877579	9.14898	5.74723e-20	1.2154e-16	2331	FMOD	fibromodulin	Up (325)
187	ENSG00000122254	9.85744	-6.37855	2.04473	-3.11951	0.00181154	0.0455805	9956	HS3ST2	heparan sulfate-glucosamine 3-sulfotransferase 2	Down (296)
188	ENSG00000122406	5881.66	1.03176	0.316023	3.26482	0.00109533	0.0319496	6125	RPL5	ribosomal protein L5	Up (325)
189	ENSG00000123136	712.253	-1.47239	0.316352	-4.65426	3.25142e-06	0.000443609	10212	DDX39A	DExD-box helicase 39A	Down (296)
190	ENSG00000123453	33.1171	4.57463	1.46136	3.13038	0.0017458	0.0446156	1757	SARDH	sarcosine dehydrogenase	Up (325)
191	ENSG00000123975	316.677	-1.81662	0.586705	-3.0963	0.00195951	0.0476992	1164	CKS2	CDC28 protein kinase regulatory subunit 2	Down (296)
192	ENSG00000124491	62.4731	6.31031	1.44582	4.36451	1.27405e-05	0.00119747	2162	F13A1	coagulation factor XIII A chain	Up (325)
193	ENSG00000124882	877.657	-6.36073	1.77827	-3.57692	0.000347668	0.0142763	2069	EREG	epiregulin	Down (296)
194	ENSG00000125398	1844.59	2.25186	0.675796	3.33216	0.000861753	0.0275078	6662	SOX9	SRY-box transcription factor 9	Up (325)
195	ENSG00000125851	4505.67	12.7713	1.0022	12.7433	3.39759e-37	5.74805e-33	5126	PCSK2	proprotein convertase subtilisin/kexin type 2	Up (325)
196	ENSG00000126709	11792	-4.6925	1.33937	-3.50351	0.000459167	0.0174884	2537	IFI6	interferon alpha inducible protein 6	Down (296)
197	ENSG00000126778	719.406	1.96331	0.445928	4.40274	1.0689e-05	0.00106428	6495	SIX1	SIX homeobox 1	Up (325)
198	ENSG00000127241	1255.2	2.47387	0.694729	3.56091	0.000369574	0.0149223	5648	MASP1	mannan binding lectin serine peptidase 1	Up (325)
199	ENSG00000127329	25.2296	-4.20059	1.23907	-3.3901	0.000698668	0.0243152	5787	PTPRB	protein tyrosine phosphatase receptor type B	Down (296)
200	ENSG00000128268	12.0414	7.42193	1.82066	4.07651	4.57163e-05	0.00324413	4248	MGAT3	beta-1,4-mannosyl-glycoprotein 4-beta-N-acetylglucosaminyltransferase	Up (325)
201	ENSG00000128340	125.32	-1.67931	0.532713	-3.15237	0.00161952	0.0424082	5880	RAC2	Rac family small GTPase 2	Down (296)
202	ENSG00000128567	348.179	-3.72594	0.878366	-4.2419	2.21635e-05	0.00185625	5420	PODXL	podocalyxin like	Down (296)
203	ENSG00000128578	339.111	-3.81359	0.823003	-4.63375	3.59107e-06	0.000474638	57464	STRIP2	striatin interacting protein 2	Down (296)
204	ENSG00000128683	17.9865	-4.19026	1.29393	-3.23839	0.00120206	0.034179	2571	GAD1	glutamate decarboxylase 1	Down (296)
205	ENSG00000128805	1006.99	-2.31095	0.402362	-5.74346	9.27621e-09	3.41163e-06	58504	ARHGAP22	Rho GTPase activating protein 22	Down (296)
206	ENSG00000129514	298.801	6.83315	1.64073	4.1647	3.11758e-05	0.00244729	3169	FOXA1	forkhead box A1	Up (325)
207	ENSG00000130024	633.467	1.49826	0.384058	3.90114	9.57416e-05	0.00568335	55274	PHF10	PHD finger protein 10	Up (325)
208	ENSG00000130164	3839.04	-2.29953	0.508525	-4.52197	6.12677e-06	0.00072874	3949	LDLR	low density lipoprotein receptor	Down (296)
209	ENSG00000130203	159.157	4.7659	0.902863	5.27865	1.30141e-07	3.28617e-05	348	APOE	apolipoprotein E	Up (325)
210	ENSG00000130303	612.636	-6.20707	1.85429	-3.3474	0.000815728	0.0266419	684	BST2	bone marrow stromal cell antigen 2	Down (296)
211	ENSG00000130304	573.515	1.45561	0.32653	4.4578	8.28034e-06	0.000921624	376497	SLC27A1	solute carrier family 27 member 1	Up (325)
212	ENSG00000130429	3750.01	-1.17142	0.176144	-6.65039	2.92319e-11	2.24794e-08	10095	ARPC1B	actin related protein 2/3 complex subunit 1B	Down (296)
213	ENSG00000130600	121.58	7.85771	1.59693	4.9205	8.63252e-07	0.000155367	102724852	LOC102724852	uncharacterized LOC102724852	Up (325)
214	ENSG00000130600	121.58	7.85771	1.59693	4.9205	8.63252e-07	0.000155367	283120	H19	H19 imprinted maternally expressed transcript	Up (325)
215	ENSG00000130684	317.161	1.0713	0.275674	3.88612	0.000101859	0.00584496	26152	ZNF337	zinc finger protein 337	Up (325)
216	ENSG00000131019	126.02	-1.71536	0.374688	-4.57809	4.69232e-06	0.000592422	79465	ULBP3	UL16 binding protein 3	Down (296)
217	ENSG00000131094	63.7972	2.51381	0.759152	3.31133	0.000928523	0.0288234	10882	C1QL1	complement C1q like 1	Up (325)
218	ENSG00000131203	133.471	-7.21324	2.04695	-3.5239	0.000425244	0.0165386	3620	IDO1	indoleamine 2,3-dioxygenase 1	Down (296)
219	ENSG00000131462	858.665	-1.4467	0.347662	-4.16123	3.16535e-05	0.00246781	7283	TUBG1	tubulin gamma 1	Down (296)
220	ENSG00000131504	1925.75	-1.37337	0.285238	-4.81481	1.47337e-06	0.000227505	1729	DIAPH1	diaphanous related formin 1	Down (296)
221	ENSG00000131737	102.854	-4.87795	1.21591	-4.01178	6.02637e-05	0.0038619	100653049	LOC100653049	keratin, type I cuticular Ha4	Down (296)
222	ENSG00000131737	102.854	-4.87795	1.21591	-4.01178	6.02637e-05	0.0038619	3885	KRT34	keratin 34	Down (296)
223	ENSG00000131831	308.754	-4.21715	0.98347	-4.28803	1.80261e-05	0.00158013	10742	RAI2	retinoic acid induced 2	Down (296)
224	ENSG00000132196	100.595	-1.40967	0.377001	-3.73916	0.000184633	0.00902781	51478	HSD17B7	hydroxysteroid 17-beta dehydrogenase 7	Down (296)
225	ENSG00000132470	51.8101	3.06355	0.894999	3.42296	0.000619429	0.0222495	3691	ITGB4	integrin subunit beta 4	Up (325)
226	ENSG00000132639	45.2581	-4.84153	1.49294	-3.24296	0.00118295	0.0338061	6616	SNAP25	synaptosome associated protein 25	Down (296)
227	ENSG00000132879	428.581	1.18728	0.304542	3.89858	9.67585e-05	0.00570369	93611	FBXO44	F-box protein 44	Up (325)
228	ENSG00000133112	26005.6	1.01097	0.28224	3.58194	0.000341047	0.0140728	7178	TPT1	tumor protein, translationally-controlled 1	Up (325)
229	ENSG00000133657	4643.3	-1.08138	0.320324	-3.37589	0.000735785	0.024996	79572	ATP13A3	ATPase 13A3	Down (296)
230	ENSG00000133935	417.986	-1.25723	0.278097	-4.52083	6.1597e-06	0.00072874	11161	ERG28	ergosterol biosynthesis 28 homolog	Down (296)
231	ENSG00000133985	224.283	2.99983	0.81615	3.67559	0.000237303	0.0109691	23508	TTC9	tetratricopeptide repeat domain 9	Up (325)
232	ENSG00000134184	162.19	8.29453	1.03169	8.03976	9.00132e-16	1.26904e-12	2944	GSTM1	glutathione S-transferase mu 1	Up (325)
233	ENSG00000134198	97.5165	1.72268	0.325121	5.29858	1.16708e-07	3.03765e-05	10100	TSPAN2	tetraspanin 2	Up (325)
234	ENSG00000134201	120.39	5.26107	1.49287	3.52414	0.000424862	0.0165386	2949	GSTM5	glutathione S-transferase mu 5	Up (325)
235	ENSG00000134326	851.039	-5.75377	1.25977	-4.56734	4.93959e-06	0.000619022	129607	CMPK2	cytidine/uridine monophosphate kinase 2	Down (296)
236	ENSG00000134463	61.0245	3.706	0.455033	8.14446	3.8099e-16	5.85963e-13	79746	ECHDC3	enoyl-CoA hydratase domain containing 3	Up (325)
237	ENSG00000134668	520.625	-1.6657	0.436767	-3.8137	0.000136899	0.0073293	90853	SPOCD1	SPOC domain containing 1	Down (296)
238	ENSG00000134755	188.324	4.01822	0.93305	4.30655	1.65823e-05	0.00149223	1824	DSC2	desmocollin 2	Up (325)
239	ENSG00000134762	59.884	4.07658	1.1185	3.64467	0.000267733	0.0119198	1825	DSC3	desmocollin 3	Up (325)
240	ENSG00000134769	326.135	-3.56536	0.86553	-4.11928	3.80059e-05	0.00284506	1837	DTNA	dystrobrevin alpha	Down (296)
241	ENSG00000135069	1541.47	3.47042	0.907624	3.82363	0.000131499	0.00706255	29968	PSAT1	phosphoserine aminotransferase 1	Up (325)
242	ENSG00000135111	308.636	-2.87739	0.433963	-6.6305	3.34559e-11	2.4609e-08	6926	TBX3	T-box transcription factor 3	Down (296)
243	ENSG00000135114	657.28	-5.31211	1.43605	-3.6991	0.000216361	0.0103363	8638	OASL	2'-5'-oligoadenylate synthetase like	Down (296)
244	ENSG00000135116	118.307	-8.47375	2.24797	-3.76951	0.00016357	0.00823856	8739	HRK	harakiri, BCL2 interacting protein	Down (296)
245	ENSG00000135272	1926.88	1.41359	0.41982	3.36714	0.000759521	0.0255968	29969	MDFIC	MyoD family inhibitor domain containing	Up (325)
246	ENSG00000135324	213.445	-3.64554	1.00566	-3.62502	0.000288944	0.0126765	112609	MRAP2	melanocortin 2 receptor accessory protein 2	Down (296)
247	ENSG00000135362	168.285	2.67333	0.842858	3.17175	0.00151525	0.0406904	79899	PRR5L	proline rich 5 like	Up (325)
248	ENSG00000135378	155.538	-3.62354	0.639337	-5.66765	1.44773e-08	5.10266e-06	79056	PRRG4	proline rich and Gla domain 4	Down (296)
249	ENSG00000135480	306.851	3.6306	0.934281	3.88598	0.000101919	0.00584496	3855	KRT7	keratin 7	Up (325)
250	ENSG00000135525	29.9181	-1.88057	0.609348	-3.08621	0.00202728	0.0485801	9053	MAP7	microtubule associated protein 7	Down (296)
251	ENSG00000135835	327.866	1.2909	0.350428	3.68378	0.000229803	0.0107687	57710	KIAA1614	KIAA1614	Up (325)
252	ENSG00000135905	685.022	-3.56748	0.653948	-5.4553	4.88903e-08	1.47701e-05	55619	DOCK10	dedicator of cytokinesis 10	Down (296)
253	ENSG00000135931	1664.46	-1.59135	0.471848	-3.3726	0.00074463	0.0252198	80210	ARMC9	armadillo repeat containing 9	Down (296)
254	ENSG00000136010	1931.54	2.34486	0.222796	10.5247	6.64896e-26	2.81218e-22	160428	ALDH1L2	aldehyde dehydrogenase 1 family member L2	Up (325)
255	ENSG00000136205	6974.34	2.59356	0.715511	3.62476	0.000289226	0.0126765	64759	TNS3	tensin 3	Up (325)
256	ENSG00000136305	24.3467	2.00357	0.584032	3.43058	0.000602297	0.0218115	27141	CIDEB	cell death inducing DFFA like effector b	Up (325)
257	ENSG00000136425	90.809	2.90293	0.44687	6.49614	8.24045e-11	5.57648e-08	10518	CIB2	calcium and integrin binding family member 2	Up (325)
258	ENSG00000136531	167.754	-3.76711	0.920262	-4.09352	4.24882e-05	0.00311176	6326	SCN2A	sodium voltage-gated channel alpha subunit 2	Down (296)
259	ENSG00000136542	5297.88	-1.36439	0.324564	-4.20375	2.62528e-05	0.00213531	11227	GALNT5	polypeptide N-acetylgalactosaminyltransferase 5	Down (296)
260	ENSG00000136715	526.221	-1.00309	0.279236	-3.59227	0.000327816	0.013796	79595	SAP130	Sin3A associated protein 130	Down (296)
261	ENSG00000136861	1909.54	1.10152	0.333125	3.30664	0.000944225	0.0290973	55755	CDK5RAP2	CDK5 regulatory subunit associated protein 2	Up (325)
262	ENSG00000137166	358.842	1.34932	0.406705	3.31769	0.000907661	0.0284367	116113	FOXP4	forkhead box P4	Up (325)
263	ENSG00000137198	195.865	-2.91952	0.703609	-4.14935	3.33424e-05	0.00257574	2766	GMPR	guanosine monophosphate reductase	Down (296)
264	ENSG00000137285	427.552	3.52838	1.13568	3.10684	0.00189099	0.0467715	347733	TUBB2B	tubulin beta 2B class IIb	Up (325)
265	ENSG00000137309	3695.1	-2.16347	0.300882	-7.1904	6.46011e-13	7.07594e-10	3159	HMGA1	high mobility group AT-hook 1	Down (296)
266	ENSG00000137441	73.682	5.20205	1.43784	3.61796	0.00029694	0.0128578	83888	FGFBP2	fibroblast growth factor binding protein 2	Up (325)
267	ENSG00000137486	314.108	-1.71314	0.279296	-6.1338	8.58058e-10	4.14761e-07	408	ARRB1	arrestin beta 1	Down (296)
268	ENSG00000137857	105.305	4.91911	0.68011	7.23282	4.73073e-13	5.71675e-10	53905	DUOX1	dual oxidase 1	Up (325)
269	ENSG00000137880	61.2938	1.59267	0.370169	4.30253	1.68855e-05	0.00150352	2644	GCHFR	GTP cyclohydrolase I feedback regulator	Up (325)
270	ENSG00000137959	2302.79	-6.28862	1.51461	-4.15198	3.29612e-05	0.00255797	10964	IFI44L	interferon induced protein 44 like	Down (296)
271	ENSG00000137965	844.92	-4.48447	1.1265	-3.9809	6.86543e-05	0.00431782	10561	IFI44	interferon induced protein 44	Down (296)
272	ENSG00000138411	536.907	-1.16856	0.33083	-3.53222	0.000412084	0.0161483	57520	HECW2	HECT, C2 and WW domain containing E3 ubiquitin protein ligase 2	Down (296)
273	ENSG00000138443	1069.87	1.02273	0.327936	3.1187	0.00181652	0.0455805	10152	ABI2	abl interactor 2	Up (325)
274	ENSG00000138449	373.355	2.00899	0.491735	4.08551	4.39806e-05	0.00317654	30061	SLC40A1	solute carrier family 40 member 1	Up (325)
275	ENSG00000138606	68.7814	3.35206	1.07302	3.12394	0.00178444	0.0451935	90525	SHF	Src homology 2 domain containing F	Up (325)
276	ENSG00000138642	1507.74	-4.7155	0.870712	-5.41568	6.10563e-08	1.78095e-05	55008	HERC6	HECT and RLD domain containing E3 ubiquitin protein ligase family member 6	Down (296)
277	ENSG00000138646	542.702	-4.75204	1.28487	-3.69845	0.000216923	0.0103363	51191	HERC5	HECT and RLD domain containing E3 ubiquitin protein ligase 5	Down (296)
278	ENSG00000138678	90.4816	-2.77592	0.888756	-3.12338	0.00178787	0.0452124	84803	GPAT3	glycerol-3-phosphate acyltransferase 3	Down (296)
279	ENSG00000138764	1068.7	1.14098	0.369414	3.08862	0.00201088	0.0485801	901	CCNG2	cyclin G2	Up (325)
280	ENSG00000138792	86.0053	5.51712	1.69938	3.24655	0.00116811	0.033609	2028	ENPEP	glutamyl aminopeptidase	Up (325)
281	ENSG00000138798	209.329	3.14208	0.847672	3.70671	0.000209968	0.0100916	1950	EGF	epidermal growth factor	Up (325)
282	ENSG00000139132	752.103	-1.74235	0.396768	-4.39135	1.1265e-05	0.00110803	121512	FGD4	FYVE, RhoGEF and PH domain containing 4	Down (296)
283	ENSG00000139278	2842.35	-2.2682	0.712728	-3.18242	0.00146051	0.0394561	11010	GLIPR1	GLI pathogenesis related 1	Down (296)
284	ENSG00000139289	6215.18	-2.52986	0.704503	-3.59098	0.000329432	0.0138296	22822	PHLDA1	pleckstrin homology like domain family A member 1	Down (296)
285	ENSG00000139292	2016.4	4.57854	1.42034	3.22355	0.00126614	0.0355232	8549	LGR5	leucine rich repeat containing G protein-coupled receptor 5	Up (325)
286	ENSG00000139364	161.139	-2.55109	0.579289	-4.40383	1.06355e-05	0.00106428	114795	TMEM132B	transmembrane protein 132B	Down (296)
287	ENSG00000139618	208.186	-2.93597	0.60165	-4.87987	1.06158e-06	0.000178019	675	BRCA2	BRCA2 DNA repair associated	Down (296)
288	ENSG00000140044	948.445	1.6793	0.473105	3.54953	0.000385923	0.0154717	122953	JDP2	Jun dimerization protein 2	Up (325)
289	ENSG00000140092	997.759	-1.30958	0.424638	-3.08399	0.00204243	0.0486941	10516	FBLN5	fibulin 5	Down (296)
290	ENSG00000140254	20.0524	4.63336	1.25383	3.69538	0.000219561	0.0104049	90527	DUOXA1	dual oxidase maturation factor 1	Up (325)
291	ENSG00000140279	26.8839	7.60831	1.71754	4.42977	9.43345e-06	0.000999654	50506	DUOX2	dual oxidase 2	Up (325)
292	ENSG00000140416	13059.7	2.1613	0.609535	3.54581	0.000391403	0.0156173	7168	TPM1	tropomyosin 1	Up (325)
293	ENSG00000140450	239.556	1.87565	0.459295	4.08377	4.43116e-05	0.00317654	91947	ARRDC4	arrestin domain containing 4	Up (325)
294	ENSG00000140479	348.732	5.75785	1.57686	3.65146	0.000260754	0.0117341	5046	PCSK6	proprotein convertase subtilisin/kexin type 6	Up (325)
295	ENSG00000140526	5148.48	-1.27051	0.374585	-3.39179	0.000694373	0.0242715	11057	ABHD2	abhydrolase domain containing 2, acylglycerol lipase	Down (296)
296	ENSG00000140853	829.094	-2.24899	0.631783	-3.55976	0.000371199	0.0149523	84166	NLRC5	NLR family CARD domain containing 5	Down (296)
297	ENSG00000141524	16.9025	4.97668	1.48796	3.34464	0.000823902	0.026857	11322	TMC6	transmembrane channel like 6	Up (325)
298	ENSG00000141655	41.3322	-2.14218	0.583709	-3.66994	0.000242608	0.0111232	8792	TNFRSF11A	TNF receptor superfamily member 11a	Down (296)
299	ENSG00000141682	380.013	-2.81627	0.673684	-4.1804	2.90995e-05	0.0023222	5366	PMAIP1	phorbol-12-myristate-13-acetate-induced protein 1	Down (296)
300	ENSG00000141837	1459.92	-1.4403	0.452561	-3.18255	0.00145986	0.0394561	773	CACNA1A	calcium voltage-gated channel subunit alpha1 A	Down (296)
301	ENSG00000142046	68.3835	1.67405	0.411648	4.06669	4.76849e-05	0.00330628	641649	TMEM91	transmembrane protein 91	Up (325)
302	ENSG00000142102	356.143	2.23828	0.62385	3.58785	0.000333412	0.0138933	80162	PGGHG	protein-glucosylgalactosylhydroxylysine glucosidase	Up (325)
303	ENSG00000142197	377.96	-1.7586	0.527869	-3.33151	0.000863761	0.02752	9980	DOP1B	DOP1 leucine zipper like protein B	Down (296)
304	ENSG00000142227	2706.48	-1.10586	0.250682	-4.4114	1.02703e-05	0.0010467	2014	EMP3	epithelial membrane protein 3	Down (296)
305	ENSG00000142541	22081.1	1.08515	0.218052	4.97654	6.47303e-07	0.000124444	23521	RPL13A	ribosomal protein L13a	Up (325)
306	ENSG00000142937	8612.61	1.18474	0.350685	3.37837	0.00072917	0.0249349	6202	RPS8	ribosomal protein S8	Up (325)
307	ENSG00000143127	1777.55	-3.86613	0.565984	-6.8308	8.44433e-12	7.14306e-09	8515	ITGA10	integrin subunit alpha 10	Down (296)
308	ENSG00000143365	21.7237	7.30132	1.4072	5.18856	2.11922e-07	4.78039e-05	6097	RORC	RAR related orphan receptor C	Up (325)
309	ENSG00000143387	11965.3	-5.3866	1.10406	-4.87891	1.06675e-06	0.000178019	1513	CTSK	cathepsin K	Down (296)
310	ENSG00000143469	144.87	-8.81967	1.47975	-5.96024	2.51868e-09	9.90954e-07	255928	SYT14	synaptotagmin 14	Down (296)
311	ENSG00000143702	1821.46	-1.01926	0.324905	-3.13712	0.00170618	0.0438045	9859	CEP170	centrosomal protein 170	Down (296)
312	ENSG00000143702	1821.46	-1.01926	0.324905	-3.13712	0.00170618	0.0438045	645455	CEP170P1	centrosomal protein 170 pseudogene 1	Down (296)
313	ENSG00000143786	119.019	-2.76713	0.683517	-4.04836	5.15768e-05	0.00345649	149111	CNIH3	cornichon family AMPA receptor auxiliary protein 3	Down (296)
314	ENSG00000143847	677.358	1.90485	0.374358	5.08833	3.61235e-07	7.36311e-05	8497	PPFIA4	PTPRF interacting protein alpha 4	Up (325)
315	ENSG00000144136	2507.42	-1.80562	0.375058	-4.81423	1.47771e-06	0.000227505	6574	SLC20A1	solute carrier family 20 member 1	Down (296)
316	ENSG00000144218	1080.44	4.91311	1.1	4.46645	7.9528e-06	0.00089697	3899	AFF3	AF4/FMR2 family member 3	Up (325)
317	ENSG00000144481	49.2397	-5.67217	1.14036	-4.97404	6.55729e-07	0.000124647	79054	TRPM8	transient receptor potential cation channel subfamily M member 8	Down (296)
318	ENSG00000144642	502.086	1.42134	0.283243	5.01809	5.21883e-07	0.00010171	27303	RBMS3	RNA binding motif single stranded interacting protein 3	Up (325)
319	ENSG00000144711	1248.01	1.13978	0.327845	3.47658	0.000507856	0.0189249	9922	IQSEC1	IQ motif and Sec7 domain ArfGEF 1	Up (325)
320	ENSG00000144959	1630.92	-1.84372	0.326641	-5.64448	1.6568e-08	5.72037e-06	57552	NCEH1	neutral cholesterol ester hydrolase 1	Down (296)
321	ENSG00000145431	979.349	-1.08013	0.337054	-3.20462	0.00135239	0.0373243	56034	PDGFC	platelet derived growth factor C	Down (296)
322	ENSG00000145708	14.2958	-6.91571	1.79154	-3.86021	0.000113291	0.00628414	1393	CRHBP	corticotropin releasing hormone binding protein	Down (296)
323	ENSG00000145861	47.3309	-2.54257	0.776819	-3.27306	0.00106391	0.0315222	114898	C1QTNF2	C1q and TNF related 2	Down (296)
324	ENSG00000146376	387.474	-1.89745	0.564559	-3.36095	0.000776757	0.0259195	93663	ARHGAP18	Rho GTPase activating protein 18	Down (296)
325	ENSG00000146410	31.5743	-3.53433	1.02144	-3.46015	0.000539868	0.0199857	113115	MTFR2	mitochondrial fission regulator 2	Down (296)
326	ENSG00000147100	1270.42	-1.41641	0.433004	-3.27113	0.00107118	0.0315678	6567	SLC16A2	solute carrier family 16 member 2	Down (296)
327	ENSG00000147119	164.216	-2.41279	0.67473	-3.57593	0.000348988	0.0142959	56548	CHST7	carbohydrate sulfotransferase 7	Down (296)
328	ENSG00000147155	338.009	-2.02016	0.427453	-4.72604	2.28938e-06	0.00033104	10682	EBP	EBP cholestenol delta-isomerase	Down (296)
329	ENSG00000147255	27.4301	7.6386	2.22346	3.43546	0.000591545	0.0214759	3547	IGSF1	immunoglobulin superfamily member 1	Up (325)
330	ENSG00000147403	13711.7	1.14712	0.331144	3.46411	0.000531992	0.0197374	6134	RPL10	ribosomal protein L10	Up (325)
331	ENSG00000147604	7687.16	1.02519	0.292564	3.50416	0.000458056	0.0174884	6129	RPL7	ribosomal protein L7	Up (325)
332	ENSG00000148053	393.834	2.79907	0.853123	3.28097	0.00103452	0.0308676	4915	NTRK2	neurotrophic receptor tyrosine kinase 2	Up (325)
333	ENSG00000148082	1080.7	-2.66323	0.643195	-4.14063	3.46347e-05	0.00262786	53358	SHC3	SHC adaptor protein 3	Down (296)
334	ENSG00000148737	545.38	1.68295	0.301071	5.58987	2.27236e-08	7.538e-06	6934	TCF7L2	transcription factor 7 like 2	Up (325)
335	ENSG00000148798	44.4895	-5.47106	1.61978	-3.37767	0.000731038	0.0249349	9118	INA	internexin neuronal intermediate filament protein alpha	Down (296)
336	ENSG00000148841	2436.31	-3.23713	1.04307	-3.10346	0.00191271	0.047032	85450	ITPRIP	inositol 1,4,5-trisphosphate receptor interacting protein	Down (296)
337	ENSG00000148848	6177.17	-2.40203	0.573736	-4.18666	2.83093e-05	0.00228065	8038	ADAM12	ADAM metallopeptidase domain 12	Down (296)
338	ENSG00000149257	9515.24	1.38159	0.263837	5.23652	1.63634e-07	4.07111e-05	871	SERPINH1	serpin family H member 1	Up (325)
339	ENSG00000149273	8959.16	1.08715	0.334573	3.24936	0.00115666	0.0333363	6188	RPS3	ribosomal protein S3	Up (325)
340	ENSG00000149541	713.895	-1.1178	0.320994	-3.48232	0.00049709	0.0186177	26229	B3GAT3	beta-1,3-glucuronyltransferase 3	Down (296)
341	ENSG00000149575	183.076	3.54285	1.01595	3.48723	0.000488048	0.0183893	6327	SCN2B	sodium voltage-gated channel beta subunit 2	Up (325)
342	ENSG00000149596	497.108	5.25054	1.26847	4.13927	3.48413e-05	0.00263145	57158	JPH2	junctophilin 2	Up (325)
343	ENSG00000149948	814.694	-2.51922	0.555064	-4.53862	5.66237e-06	0.000694174	8091	HMGA2	high mobility group AT-hook 2	Down (296)
344	ENSG00000150394	77.8053	6.38235	2.03069	3.14295	0.00167254	0.0433989	1006	CDH8	cadherin 8	Up (325)
345	ENSG00000151468	454.7	7.17097	1.6656	4.30533	1.66737e-05	0.00149251	83643	CCDC3	coiled-coil domain containing 3	Up (325)
346	ENSG00000152128	48.3732	6.9307	2.07399	3.34171	0.000832627	0.0270372	81615	TMEM163	transmembrane protein 163	Up (325)
347	ENSG00000152217	323.553	2.12548	0.650318	3.26836	0.00108171	0.0317715	26040	SETBP1	SET binding protein 1	Up (325)
348	ENSG00000152689	33.5894	-3.24991	0.797471	-4.07527	4.59611e-05	0.00324413	25780	RASGRP3	RAS guanyl releasing protein 3	Down (296)
349	ENSG00000153291	157.611	2.08311	0.643616	3.23658	0.00120972	0.0343386	9481	SLC25A27	solute carrier family 25 member 27	Up (325)
350	ENSG00000154330	151.324	-5.887	1.557	-3.78098	0.00015621	0.00803273	5239	PGM5	phosphoglucomutase 5	Down (296)
351	ENSG00000154545	937.504	1.79751	0.469602	3.82773	0.000129332	0.00699054	728239	MAGED4	MAGE family member D4	Up (325)
352	ENSG00000154822	125.155	-1.81741	0.498527	-3.64555	0.00026682	0.0119198	23228	PLCL2	phospholipase C like 2	Down (296)
353	ENSG00000155252	1364.59	-1.1502	0.30183	-3.81077	0.000138533	0.00737014	55361	PI4K2A	phosphatidylinositol 4-kinase type 2 alpha	Down (296)
354	ENSG00000155761	11.7299	3.54705	1.10806	3.20114	0.00136883	0.0377165	200162	SPAG17	sperm associated antigen 17	Up (325)
355	ENSG00000155816	308.128	-2.94663	0.913661	-3.22508	0.00125937	0.0354508	56776	FMN2	formin 2	Down (296)
356	ENSG00000155846	33.3455	-2.36997	0.655538	-3.61531	0.00029999	0.0129141	133522	PPARGC1B	PPARG coactivator 1 beta	Down (296)
357	ENSG00000155897	260.29	-4.28228	1.29618	-3.30378	0.000953906	0.0291606	114	ADCY8	adenylate cyclase 8	Down (296)
358	ENSG00000155961	27.4959	2.61922	0.722531	3.62507	0.000288886	0.0126765	116442	RAB39B	RAB39B, member RAS oncogene family	Up (325)
359	ENSG00000156171	292.198	1.01472	0.238398	4.25643	2.0772e-05	0.00176213	128338	DRAM2	DNA damage regulated autophagy modulator 2	Up (325)
360	ENSG00000156508	200115	1.25076	0.360469	3.4698	0.000520843	0.0193662	1915	EEF1A1	eukaryotic translation elongation factor 1 alpha 1	Up (325)
361	ENSG00000157005	38.2945	9.09418	1.7599	5.16743	2.37336e-07	5.0826e-05	6750	SST	somatostatin	Up (325)
362	ENSG00000157111	250.769	-3.52464	0.806985	-4.36767	1.25579e-05	0.00119747	134285	TMEM171	transmembrane protein 171	Down (296)
363	ENSG00000157483	1801.03	-1.29322	0.415533	-3.11221	0.00185694	0.0463129	4643	MYO1E	myosin IE	Down (296)
364	ENSG00000157601	6445.52	-5.73846	1.19203	-4.81402	1.47923e-06	0.000227505	4599	MX1	MX dynamin like GTPase 1	Down (296)
365	ENSG00000158258	2211.04	-5.41553	1.33879	-4.0451	5.22998e-05	0.00346983	64084	CLSTN2	calsyntenin 2	Down (296)
366	ENSG00000158445	386.284	4.57315	1.47429	3.10193	0.00192263	0.047032	3745	KCNB1	potassium voltage-gated channel subfamily B member 1	Up (325)
367	ENSG00000158473	31.0093	3.02916	0.960176	3.1548	0.00160608	0.0423602	912	CD1D	CD1d molecule	Up (325)
368	ENSG00000159307	21.3522	8.24864	1.88419	4.37782	1.19872e-05	0.00116359	80274	SCUBE1	signal peptide, CUB domain and EGF like domain containing 1	Up (325)
369	ENSG00000160255	254.354	3.83394	0.94737	4.04693	5.18944e-05	0.00345649	3689	ITGB2	integrin subunit beta 2	Up (325)
370	ENSG00000160285	4659.49	-1.68669	0.546379	-3.08702	0.00202172	0.0485801	4047	LSS	lanosterol synthase	Down (296)
371	ENSG00000160678	230.749	2.96464	0.842067	3.52067	0.000430452	0.0166645	6271	S100A1	S100 calcium binding protein A1	Up (325)
372	ENSG00000160801	41.3896	7.32125	1.31252	5.57802	2.43277e-08	7.76557e-06	5745	PTH1R	parathyroid hormone 1 receptor	Up (325)
373	ENSG00000160886	179.674	-3.63398	0.925954	-3.92458	8.68819e-05	0.00523085	54742	LY6K	lymphocyte antigen 6 family member K	Down (296)
374	ENSG00000161958	103.364	4.50782	0.893673	5.04415	4.55548e-07	9.067e-05	2256	FGF11	fibroblast growth factor 11	Up (325)
375	ENSG00000162572	77.9592	1.26533	0.404789	3.1259	0.00177261	0.0450284	6339	SCNN1D	sodium channel epithelial 1 subunit delta	Up (325)
376	ENSG00000162595	61.7661	-4.78887	1.47312	-3.25084	0.00115063	0.0332757	9077	DIRAS3	DIRAS family GTPase 3	Down (296)
377	ENSG00000162618	274.316	-2.88303	0.912712	-3.15875	0.00158448	0.042016	64123	ADGRL4	adhesion G protein-coupled receptor L4	Down (296)
378	ENSG00000162630	26.6749	8.57038	2.31772	3.69777	0.000217502	0.0103363	8707	B3GALT2	beta-1,3-galactosyltransferase 2	Up (325)
379	ENSG00000162654	178.029	-4.21979	1.03154	-4.09076	4.29969e-05	0.00313544	115361	GBP4	guanylate binding protein 4	Down (296)
380	ENSG00000162687	91.0581	1.71381	0.438969	3.90418	9.45445e-05	0.00563205	343450	KCNT2	potassium sodium-activated channel subfamily T member 2	Up (325)
381	ENSG00000163083	33.5441	3.8808	1.1326	3.42647	0.000611492	0.022058	3625	INHBB	inhibin subunit beta B	Up (325)
382	ENSG00000163131	1216.72	-3.7199	1.12527	-3.30578	0.000947119	0.0291191	1520	CTSS	cathepsin S	Down (296)
383	ENSG00000163376	77.8214	-2.78924	0.829146	-3.36399	0.000768232	0.0257695	84541	KBTBD8	kelch repeat and BTB domain containing 8	Down (296)
384	ENSG00000163453	18737.3	1.29471	0.279044	4.63981	3.48731e-06	0.00046824	3490	IGFBP7	insulin like growth factor binding protein 7	Up (325)
385	ENSG00000163536	118.863	-1.3314	0.376602	-3.53529	0.000407323	0.0161007	5274	SERPINI1	serpin family I member 1	Down (296)
386	ENSG00000163624	44.3007	-3.09373	0.997262	-3.10223	0.0019207	0.047032	1040	CDS1	CDP-diacylglycerol synthase 1	Down (296)
387	ENSG00000163659	1333.36	-1.49561	0.441181	-3.39001	0.000698895	0.0243152	25976	TIPARP	TCDD inducible poly(ADP-ribose) polymerase	Down (296)
388	ENSG00000163694	86.2065	-1.90155	0.538253	-3.53282	0.000411146	0.0161483	54502	RBM47	RNA binding motif protein 47	Down (296)
389	ENSG00000163995	126.842	6.51995	1.94026	3.36035	0.000778437	0.0259244	84448	ABLIM2	actin binding LIM protein family member 2	Up (325)
390	ENSG00000164161	83.5412	-4.22573	1.05901	-3.99026	6.6002e-05	0.00417964	64399	HHIP	hedgehog interacting protein	Down (296)
391	ENSG00000164171	1590.62	-3.28236	0.36696	-8.94474	3.72841e-19	7.00858e-16	3673	ITGA2	integrin subunit alpha 2	Down (296)
392	ENSG00000164211	618.463	-2.0552	0.502825	-4.0873	4.36414e-05	0.00316877	134429	STARD4	StAR related lipid transfer domain containing 4	Down (296)
393	ENSG00000164483	15.1216	-4.51764	1.2923	-3.49582	0.000472612	0.0178857	154075	SAMD3	sterile alpha motif domain containing 3	Down (296)
394	ENSG00000164484	995.661	-2.66569	0.643792	-4.14061	3.46385e-05	0.00262786	114801	TMEM200A	transmembrane protein 200A	Down (296)
395	ENSG00000164591	17.8583	2.65081	0.704898	3.76056	0.000169533	0.00846064	91977	MYOZ3	myozenin 3	Up (325)
396	ENSG00000164687	238.424	-2.2744	0.713529	-3.18754	0.0014349	0.0391164	2171	FABP5	fatty acid binding protein 5	Down (296)
397	ENSG00000164692	251499	1.72055	0.558799	3.07901	0.00207689	0.0490443	1278	COL1A2	collagen type I alpha 2 chain	Up (325)
398	ENSG00000164764	104.719	5.15885	1.16498	4.42828	9.49885e-06	0.000999654	157869	SBSPON	somatomedin B and thrombospondin type 1 domain containing	Up (325)
399	ENSG00000164877	1020.91	1.32568	0.388937	3.40848	0.000653257	0.0231209	79778	MICALL2	MICAL like 2	Up (325)
400	ENSG00000164879	115.847	7.25429	2.05384	3.53205	0.000412345	0.0161483	761	CA3	carbonic anhydrase 3	Up (325)
401	ENSG00000164929	545.303	-3.11313	0.981997	-3.1702	0.00152335	0.0407141	79870	BAALC	BAALC binder of MAP3K1 and KLF4	Down (296)
402	ENSG00000164932	1029.53	-3.04853	0.751065	-4.05895	4.92943e-05	0.00337353	115908	CTHRC1	collagen triple helix repeat containing 1	Down (296)
403	ENSG00000164951	635.661	-1.48018	0.357721	-4.13782	3.50624e-05	0.00263638	54704	PDP1	pyruvate dehyrogenase phosphatase catalytic subunit 1	Down (296)
404	ENSG00000165507	806.99	2.91923	0.449048	6.50092	7.98315e-11	5.57648e-08	11067	DEPP1	DEPP1 autophagy regulator	Up (325)
405	ENSG00000165512	211.128	1.16734	0.299944	3.89184	9.94848e-05	0.0057838	7570	ZNF22	zinc finger protein 22	Up (325)
406	ENSG00000165716	38.1294	2.16286	0.631384	3.42558	0.000613491	0.0220831	138311	DIPK1B	divergent protein kinase domain 1B	Up (325)
407	ENSG00000165949	2159.59	-6.49267	1.78888	-3.62946	0.00028402	0.0125458	3429	IFI27	interferon alpha inducible protein 27	Down (296)
408	ENSG00000165959	192.035	3.80539	0.778052	4.89092	1.00368e-06	0.000175054	79789	CLMN	calmin	Up (325)
409	ENSG00000166145	33.2691	4.19794	1.30831	3.20867	0.00133351	0.0369236	6692	SPINT1	serine peptidase inhibitor, Kunitz type 1	Up (325)
410	ENSG00000166441	6412.46	1.00233	0.314657	3.18546	0.00144523	0.0393053	6157	RPL27A	ribosomal protein L27a	Up (325)
411	ENSG00000166451	216.267	-1.50317	0.476296	-3.15595	0.00159974	0.0422881	55839	CENPN	centromere protein N	Down (296)
412	ENSG00000166510	125.847	3.82142	0.951509	4.01617	5.91521e-05	0.0038196	80323	CCDC68	coiled-coil domain containing 68	Up (325)
413	ENSG00000166825	10338.3	-2.80623	0.847031	-3.31302	0.00092294	0.0287027	290	ANPEP	alanyl aminopeptidase, membrane	Down (296)
414	ENSG00000166963	8642.83	-1.15646	0.334398	-3.45832	0.000543552	0.0200782	4130	MAP1A	microtubule associated protein 1A	Down (296)
415	ENSG00000167157	735.517	2.93635	0.696631	4.21508	2.49691e-05	0.00205062	51450	PRRX2	paired related homeobox 2	Up (325)
416	ENSG00000167332	25.113	3.4468	0.89589	3.84734	0.000119405	0.00660162	81285	OR51E2	olfactory receptor family 51 subfamily E member 2	Up (325)
417	ENSG00000167526	12703.2	1.07764	0.281347	3.83028	0.000127999	0.00695621	6137	RPL13	ribosomal protein L13	Up (325)
418	ENSG00000167617	170.922	2.66688	0.860109	3.10063	0.00193109	0.047143	148170	CDC42EP5	CDC42 effector protein 5	Up (325)
419	ENSG00000167642	412.964	3.26283	0.910729	3.58265	0.000340121	0.0140689	10653	SPINT2	serine peptidase inhibitor, Kunitz type 2	Up (325)
420	ENSG00000167658	54167	1.47594	0.283089	5.2137	1.85108e-07	4.23198e-05	1938	EEF2	eukaryotic translation elongation factor 2	Up (325)
421	ENSG00000167861	9.3917	3.44438	1.02455	3.36185	0.000774222	0.0258859	283987	HID1	HID1 domain containing	Up (325)
422	ENSG00000168237	64.6711	-1.54166	0.418864	-3.68058	0.000232708	0.0108456	132158	GLYCTK	glycerate kinase	Down (296)
423	ENSG00000168386	426.61	1.82043	0.444335	4.09698	4.18577e-05	0.00309235	11259	FILIP1L	filamin A interacting protein 1 like	Up (325)
424	ENSG00000168427	18.3482	5.11732	1.26318	4.05113	5.09717e-05	0.00344936	377007	KLHL30	kelch like family member 30	Up (325)
425	ENSG00000168453	598.975	5.6993	1.07215	5.31577	1.06206e-07	2.80749e-05	55806	HR	HR lysine demethylase and nuclear receptor corepressor	Up (325)
426	ENSG00000168496	535.394	-1.85064	0.574358	-3.22211	0.00127251	0.035643	2237	FEN1	flap structure-specific endonuclease 1	Down (296)
427	ENSG00000168621	165.124	-4.01101	1.22915	-3.26323	0.00110149	0.032074	2668	GDNF	glial cell derived neurotrophic factor	Down (296)
428	ENSG00000168672	471.17	6.29124	1.03304	6.09005	1.12872e-09	5.0252e-07	157638	LRATD2	LRAT domain containing 2	Up (325)
429	ENSG00000168874	1046.68	1.67774	0.519676	3.22843	0.00124473	0.0351518	84913	ATOH8	atonal bHLH transcription factor 8	Up (325)
430	ENSG00000168958	1570.36	1.35577	0.315862	4.2923	1.76831e-05	0.00155814	56947	MFF	mitochondrial fission factor	Up (325)
431	ENSG00000169031	8.02607	5.83831	1.77049	3.29757	0.00097526	0.029622	1285	COL4A3	collagen type IV alpha 3 chain	Up (325)
432	ENSG00000169218	14.9326	5.21686	1.52519	3.42047	0.000625126	0.0224065	284654	RSPO1	R-spondin 1	Up (325)
433	ENSG00000169231	1284.67	1.67284	0.524838	3.18735	0.00143583	0.0391164	7059	THBS3	thrombospondin 3	Up (325)
434	ENSG00000169242	172.371	4.12742	1.12276	3.67614	0.000236792	0.0109691	1942	EFNA1	ephrin A1	Up (325)
435	ENSG00000169248	43.2538	-8.51284	2.13381	-3.98951	6.62102e-05	0.00417964	6373	CXCL11	C-X-C motif chemokine ligand 11	Down (296)
436	ENSG00000169330	146.566	-2.43704	0.765154	-3.18503	0.00144741	0.0393053	23251	MINAR1	membrane integral NOTCH2 associated receptor 1	Down (296)
437	ENSG00000169439	4025.66	1.80743	0.586672	3.08083	0.00206426	0.0490142	6383	SDC2	syndecan 2	Up (325)
438	ENSG00000169836	17.8129	-20.7147	4.30229	-4.81482	1.47336e-06	0.000227505	6870	TACR3	tachykinin receptor 3	Down (296)
439	ENSG00000170345	496.286	3.32559	0.900311	3.69382	0.000220908	0.0104394	2353	FOS	Fos proto-oncogene, AP-1 transcription factor subunit	Up (325)
440	ENSG00000170382	54.9128	4.47204	1.07841	4.14688	3.37039e-05	0.00258855	10446	LRRN2	leucine rich repeat neuronal 2	Up (325)
441	ENSG00000170421	336.002	5.55246	1.32288	4.19725	2.70172e-05	0.00218697	3856	KRT8	keratin 8	Up (325)
442	ENSG00000170439	29.7641	-7.97445	2.138	-3.72987	0.000191579	0.00928692	196410	METTL7B	methyltransferase like 7B	Down (296)
443	ENSG00000170442	59.6181	6.21947	1.61015	3.86266	0.000112161	0.0062419	3892	KRT86	keratin 86	Up (325)
444	ENSG00000170477	26.0349	8.53484	1.78277	4.7874	1.68958e-06	0.000252959	3851	KRT4	keratin 4	Up (325)
445	ENSG00000170522	513.62	-2.10194	0.475439	-4.42105	9.82232e-06	0.00101947	79071	ELOVL6	ELOVL fatty acid elongase 6	Down (296)
446	ENSG00000170571	511.019	-5.51102	0.940099	-5.86217	4.56856e-09	1.71758e-06	133418	EMB	embigin	Down (296)
447	ENSG00000171227	14.7136	2.89604	0.933538	3.10222	0.00192075	0.047032	140738	TMEM37	transmembrane protein 37	Up (325)
448	ENSG00000171246	395.663	-5.33995	0.842082	-6.34137	2.27735e-10	1.37601e-07	4884	NPTX1	neuronal pentraxin 1	Down (296)
449	ENSG00000171385	44.1398	2.59305	0.524774	4.94127	7.76169e-07	0.000141733	3752	KCND3	potassium voltage-gated channel subfamily D member 3	Up (325)
450	ENSG00000171729	159.378	-1.87345	0.55428	-3.37996	0.000724967	0.0248783	55092	TMEM51	transmembrane protein 51	Down (296)
451	ENSG00000171812	643.742	2.46398	0.764168	3.2244	0.00126237	0.0354763	1296	COL8A2	collagen type VIII alpha 2 chain	Up (325)
452	ENSG00000171860	86.1193	-6.43263	1.72151	-3.73663	0.000186504	0.00909301	719	C3AR1	complement C3a receptor 1	Down (296)
453	ENSG00000171862	1493.67	1.03867	0.239753	4.33224	1.47599e-05	0.00136452	5728	PTEN	phosphatase and tensin homolog	Up (325)
454	ENSG00000171877	302.353	-4.13905	0.897559	-4.61145	3.99865e-06	0.000520925	84978	FRMD5	FERM domain containing 5	Down (296)
455	ENSG00000171962	60.5177	1.75761	0.495798	3.545	0.000392608	0.0156286	83450	DRC3	dynein regulatory complex subunit 3	Up (325)
456	ENSG00000172201	745.403	4.3646	0.691792	6.30913	2.80605e-10	1.63699e-07	3400	ID4	inhibitor of DNA binding 4, HLH protein	Up (325)
457	ENSG00000172738	80.3776	-4.17782	1.25178	-3.3375	0.000845363	0.0273982	221468	TMEM217	transmembrane protein 217	Down (296)
458	ENSG00000173267	45.4094	1.92642	0.520307	3.70247	0.000213506	0.0102326	6623	SNCG	synuclein gamma	Up (325)
459	ENSG00000173406	8.9825	6.00351	1.77433	3.38354	0.000715582	0.0246563	1600	DAB1	DAB adaptor protein 1	Up (325)
460	ENSG00000174004	127.358	-4.05836	1.06842	-3.79849	0.000145582	0.00762528	375387	NRROS	negative regulator of reactive oxygen species	Down (296)
461	ENSG00000174080	1490.22	1.36119	0.217269	6.265	3.72835e-10	2.03472e-07	8722	CTSF	cathepsin F	Up (325)
462	ENSG00000174130	123.863	-1.30525	0.42503	-3.07097	0.00213367	0.0499965	10333	TLR6	toll like receptor 6	Down (296)
463	ENSG00000174171	23.0549	4.37598	1.13841	3.84395	0.000121072	0.00665029	105370792	LOC105370792	uncharacterized LOC105370792	Up (325)
464	ENSG00000174292	37.3139	3.14971	0.792837	3.97271	7.10595e-05	0.00445253	8711	TNK1	tyrosine kinase non receptor 1	Up (325)
465	ENSG00000174444	13709.3	1.05239	0.294474	3.57381	0.000351819	0.0143345	6124	RPL4	ribosomal protein L4	Up (325)
466	ENSG00000174697	50.1217	9.48052	1.90973	4.96434	6.8936e-07	0.000129584	3952	LEP	leptin	Up (325)
467	ENSG00000174748	10984.8	1.03649	0.292688	3.54128	0.000398192	0.0158136	6138	RPL15	ribosomal protein L15	Up (325)
468	ENSG00000174804	1198.42	1.77292	0.515145	3.44159	0.000578296	0.0211309	8322	FZD4	frizzled class receptor 4	Up (325)
469	ENSG00000174938	456.896	4.31961	1.38828	3.11148	0.0018615	0.0463129	26470	SEZ6L2	seizure related 6 homolog like 2	Up (325)
470	ENSG00000175166	5985.83	-1.14605	0.320722	-3.57333	0.000352474	0.0143345	5708	PSMD2	proteasome 26S subunit, non-ATPase 2	Down (296)
471	ENSG00000175229	30.7096	5.01729	1.45198	3.45549	0.000549301	0.0201842	89792	GAL3ST3	galactose-3-O-sulfotransferase 3	Up (325)
472	ENSG00000175356	72.4959	2.14044	0.472623	4.52885	5.93053e-06	0.000711579	57758	SCUBE2	signal peptide, CUB domain and EGF like domain containing 2	Up (325)
473	ENSG00000175390	2594.83	1.03041	0.333871	3.08625	0.00202699	0.0485801	8665	EIF3F	eukaryotic translation initiation factor 3 subunit F	Up (325)
474	ENSG00000175445	87.782	7.08163	0.985837	7.18336	6.80171e-13	7.07594e-10	4023	LPL	lipoprotein lipase	Up (325)
475	ENSG00000175592	2013.42	-1.99911	0.449905	-4.44341	8.8546e-06	0.000966465	8061	FOSL1	FOS like 1, AP-1 transcription factor subunit	Down (296)
476	ENSG00000175806	166.098	-1.44034	0.384946	-3.74165	0.000182814	0.00897243	4482	MSRA	methionine sulfoxide reductase A	Down (296)
477	ENSG00000175874	35.7639	-8.23927	2.16458	-3.8064	0.000141003	0.00744909	200407	CREG2	cellular repressor of E1A stimulated genes 2	Down (296)
478	ENSG00000175899	84.8163	5.22338	0.986937	5.29252	1.20644e-07	3.09252e-05	2	A2M	alpha-2-macroglobulin	Up (325)
479	ENSG00000177191	22.5488	2.5512	0.711702	3.58465	0.000337525	0.0140301	374907	B3GNT8	UDP-GlcNAc:betaGal beta-1,3-N-acetylglucosaminyltransferase 8	Up (325)
480	ENSG00000177409	2628.51	-2.14014	0.641421	-3.33656	0.00084821	0.0274159	219285	SAMD9L	sterile alpha motif domain containing 9 like	Down (296)
481	ENSG00000177410	663.984	1.49066	0.353166	4.22085	2.43387e-05	0.0020086	441951	ZFAS1	ZNFX1 antisense RNA 1	Up (325)
482	ENSG00000177565	2690.02	1.36047	0.433207	3.14045	0.00168687	0.0436305	79718	TBL1XR1	TBL1X receptor 1	Up (325)
483	ENSG00000177679	119.181	3.92223	0.657578	5.96466	2.45137e-09	9.87437e-07	222183	SRRM3	serine/arginine repetitive matrix 3	Up (325)
484	ENSG00000177706	4244.95	1.83844	0.522605	3.51784	0.000435077	0.0167287	56975	FAM20C	FAM20C golgi associated secretory pathway kinase	Up (325)
485	ENSG00000177757	101.213	-4.45851	1.42944	-3.11906	0.00181427	0.0455805	400728	FAM87B	family with sequence similarity 87 member B	Down (296)
486	ENSG00000178814	207.107	1.68167	0.396303	4.24341	2.20149e-05	0.00185298	26873	OPLAH	5-oxoprolinase, ATP-hydrolysing	Up (325)
487	ENSG00000179041	400.568	-1.14747	0.363855	-3.15364	0.00161248	0.0423602	23212	RRS1	ribosome biogenesis regulator 1 homolog	Down (296)
488	ENSG00000179299	7.65683	5.76965	1.70216	3.3896	0.000699935	0.0243152	79730	NSUN7	NOP2/Sun RNA methyltransferase family member 7	Up (325)
489	ENSG00000179403	224.418	4.32855	0.668236	6.47758	9.32047e-11	6.06476e-08	64856	VWA1	von Willebrand factor A domain containing 1	Up (325)
490	ENSG00000180447	3805.64	1.96704	0.622158	3.16163	0.00156886	0.0416672	2619	GAS1	growth arrest specific 1	Up (325)
491	ENSG00000180638	444.197	5.54161	1.24141	4.46396	8.04603e-06	0.000901475	146802	SLC47A2	solute carrier family 47 member 2	Up (325)
492	ENSG00000181444	18.5566	5.09871	1.529	3.33467	0.000854013	0.0274159	168544	ZNF467	zinc finger protein 467	Up (325)
493	ENSG00000181649	498.191	-2.65112	0.603263	-4.39464	1.10958e-05	0.00109777	7262	PHLDA2	pleckstrin homology like domain family A member 2	Down (296)
494	ENSG00000182175	112.842	3.14196	0.666752	4.71234	2.44885e-06	0.000348148	56963	RGMA	repulsive guidance molecule BMP co-receptor a	Up (325)
495	ENSG00000182585	271.532	-4.3987	1.07445	-4.09391	4.24155e-05	0.00311176	255324	EPGN	epithelial mitogen	Down (296)
496	ENSG00000183098	2748.72	1.65847	0.493057	3.36364	0.000769215	0.0257695	10082	GPC6	glypican 6	Up (325)
497	ENSG00000183479	12.7229	3.45671	1.06222	3.25425	0.00113693	0.0329925	11219	TREX2	three prime repair exonuclease 2	Up (325)
498	ENSG00000183486	688.991	-7.28782	1.87344	-3.89008	0.000100212	0.0058061	4600	MX2	MX dynamin like GTPase 2	Down (296)
499	ENSG00000183629	19.4305	-7.3585	1.99791	-3.68309	0.000230422	0.0107687	283768	GOLGA8G	golgin A8 family member G	Down (296)
500	ENSG00000183840	171.941	-4.32835	1.06743	-4.05492	5.01507e-05	0.00340743	2863	GPR39	G protein-coupled receptor 39	Down (296)
501	ENSG00000184497	568.916	-3.17334	0.442136	-7.1773	7.11023e-13	7.07594e-10	348013	TMEM255B	transmembrane protein 255B	Down (296)
502	ENSG00000184661	446.116	-2.0699	0.669409	-3.09214	0.00198721	0.0481656	157313	CDCA2	cell division cycle associated 2	Down (296)
503	ENSG00000184845	14.4249	7.6826	2.17166	3.53766	0.000403696	0.0159947	1812	DRD1	dopamine receptor D1	Up (325)
504	ENSG00000184979	467.975	-3.26073	0.985978	-3.30711	0.000942655	0.0290973	11274	USP18	ubiquitin specific peptidase 18	Down (296)
505	ENSG00000184995	49.8211	-2.10657	0.66444	-3.17044	0.00152209	0.0407141	338376	IFNE	interferon epsilon	Down (296)
506	ENSG00000185633	3704.26	5.26811	1.38806	3.79532	0.000147454	0.00769948	56901	NDUFA4L2	NDUFA4 mitochondrial complex associated like 2	Up (325)
507	ENSG00000185745	3995.59	-4.5199	1.12573	-4.01507	5.94291e-05	0.0038229	3434	IFIT1	interferon induced protein with tetratricopeptide repeats 1	Down (296)
508	ENSG00000185760	133.218	-1.9012	0.543938	-3.49525	0.000473625	0.0178857	56479	KCNQ5	potassium voltage-gated channel subfamily Q member 5	Down (296)
509	ENSG00000185920	296.508	1.89131	0.310234	6.09641	1.08476e-09	5.0252e-07	5727	PTCH1	patched 1	Up (325)
510	ENSG00000186399	64.6027	1.48619	0.441717	3.36458	0.0007666	0.0257695	101059918	GOLGA8R	golgin A8 family member R	Up (325)
511	ENSG00000186468	5713.17	1.03488	0.304049	3.40367	0.000664873	0.0234829	6228	RPS23	ribosomal protein S23	Up (325)
512	ENSG00000186480	2973.67	-2.76358	0.608184	-4.54399	5.51988e-06	0.000681645	3638	INSIG1	insulin induced gene 1	Down (296)
513	ENSG00000186564	29.691	2.58473	0.776219	3.3299	0.000868759	0.0276272	2306	FOXD2	forkhead box D2	Up (325)
514	ENSG00000186567	150.346	1.50262	0.332589	4.51794	6.24443e-06	0.000733634	56971	CEACAM19	CEA cell adhesion molecule 19	Up (325)
515	ENSG00000186577	415.944	-1.61576	0.421486	-3.83348	0.000126345	0.00689516	221491	SMIM29	small integral membrane protein 29	Down (296)
516	ENSG00000187244	286.478	2.40909	0.774594	3.11013	0.00187008	0.04639	4059	BCAM	basal cell adhesion molecule (Lutheran blood group)	Up (325)
517	ENSG00000187605	231.271	1.22052	0.319005	3.82603	0.000130229	0.00701661	200424	TET3	tet methylcytosine dioxygenase 3	Up (325)
518	ENSG00000187608	3677.44	-5.35995	1.25345	-4.27615	1.90153e-05	0.00163034	9636	ISG15	ISG15 ubiquitin like modifier	Down (296)
519	ENSG00000187634	200.487	2.30098	0.682423	3.37178	0.000746844	0.0252198	148398	SAMD11	sterile alpha motif domain containing 11	Up (325)
520	ENSG00000187720	345.403	-2.62376	0.801895	-3.27196	0.00106806	0.031556	79875	THSD4	thrombospondin type 1 domain containing 4	Down (296)
521	ENSG00000187957	1206.49	-3.88465	1.25862	-3.08643	0.00202577	0.0485801	92737	DNER	delta/notch like EGF repeat containing	Down (296)
522	ENSG00000188211	389.196	-3.27292	0.85268	-3.83839	0.000123845	0.0067806	374383	NCR3LG1	natural killer cell cytotoxicity receptor 3 ligand 1	Down (296)
523	ENSG00000188488	29.3849	5.48284	0.918787	5.96748	2.40948e-09	9.87437e-07	5104	SERPINA5	serpin family A member 5	Up (325)
524	ENSG00000188707	45.424	1.36393	0.421033	3.23948	0.00119749	0.0341062	113763	ZBED6CL	ZBED6 C-terminal like	Up (325)
525	ENSG00000188783	3821.19	6.16537	1.42477	4.32729	1.50957e-05	0.00137306	5549	PRELP	proline and arginine rich end leucine rich repeat protein	Up (325)
526	ENSG00000189221	277.789	2.40388	0.401333	5.98975	2.10162e-09	8.88881e-07	4128	MAOA	monoamine oxidase A	Up (325)
527	ENSG00000189320	949.216	-3.15325	0.952539	-3.31036	0.000931762	0.028871	389558	FAM180A	family with sequence similarity 180 member A	Down (296)
528	ENSG00000189337	552.005	1.54396	0.382105	4.04067	5.3298e-05	0.00350855	23254	KAZN	kazrin, periplakin interacting protein	Up (325)
529	ENSG00000189410	333.116	-2.32944	0.685102	-3.40014	0.00067352	0.0236894	400745	SH2D5	SH2 domain containing 5	Down (296)
530	ENSG00000196116	493.87	-1.38421	0.368441	-3.75694	0.000172003	0.00855867	23424	TDRD7	tudor domain containing 7	Down (296)
531	ENSG00000196136	349.545	7.67037	1.44164	5.3206	1.03426e-07	2.77741e-05	12	SERPINA3	serpin family A member 3	Up (325)
532	ENSG00000196460	86.9035	-3.77337	0.622691	-6.05977	1.36313e-09	5.91319e-07	731220	RFX8	regulatory factor X8	Down (296)
533	ENSG00000196502	84.8802	4.69962	1.41538	3.3204	0.000898876	0.0282661	6817	SULT1A1	sulfotransferase family 1A member 1	Up (325)
534	ENSG00000196562	3646.19	3.3711	0.926089	3.64015	0.000272479	0.0120676	55959	SULF2	sulfatase 2	Up (325)
535	ENSG00000197046	15.0979	-5.55034	1.75978	-3.154	0.00161047	0.0423602	284266	SIGLEC15	sialic acid binding Ig like lectin 15	Down (296)
536	ENSG00000197261	17.9106	-7.24218	2.04075	-3.54878	0.000387023	0.0154791	135398	C6orf141	chromosome 6 open reading frame 141	Down (296)
537	ENSG00000197415	195.35	-2.77377	0.59166	-4.68811	2.75741e-06	0.000382376	79674	VEPH1	ventricular zone expressed PH domain containing 1	Down (296)
538	ENSG00000197558	25.3403	4.1771	1.16247	3.59329	0.000326532	0.0137762	23145	SSPOP	SCO-spondin, pseudogene	Up (325)
539	ENSG00000197561	10.9552	5.38572	1.63543	3.29315	0.000990701	0.0299833	1991	ELANE	elastase, neutrophil expressed	Up (325)
540	ENSG00000197635	4172.13	-3.81074	0.861586	-4.42294	9.73668e-06	0.00101682	1803	DPP4	dipeptidyl peptidase 4	Down (296)
541	ENSG00000197766	440.64	6.50909	1.33192	4.887	1.02385e-06	0.000176749	1675	CFD	complement factor D	Up (325)
542	ENSG00000198039	62.294	1.74971	0.39515	4.42795	9.5132e-06	0.000999654	10793	ZNF273	zinc finger protein 273	Up (325)
543	ENSG00000198373	7022.4	3.80388	1.11541	3.41031	0.000648896	0.0230147	11060	WWP2	WW domain containing E3 ubiquitin protein ligase 2	Up (325)
544	ENSG00000198715	1895.12	-1.50198	0.485207	-3.09554	0.00196454	0.047753	112770	GLMP	glycosylated lysosomal membrane protein	Down (296)
545	ENSG00000198814	501.973	-2.65124	0.507434	-5.2248	1.74344e-07	4.23198e-05	2710	GK	glycerol kinase	Down (296)
546	ENSG00000203837	247.601	-9.60616	1.83999	-5.22077	1.7818e-07	4.23198e-05	119548	PNLIPRP3	pancreatic lipase related protein 3	Down (296)
547	ENSG00000204291	3068.62	6.66917	1.22081	5.4629	4.68428e-08	1.44088e-05	1306	COL15A1	collagen type XV alpha 1 chain	Up (325)
548	ENSG00000204387	1574.57	1.55656	0.272613	5.70978	1.13122e-08	4.07192e-06	50854	SNHG32	small nucleolar RNA host gene 32	Up (325)
549	ENSG00000204516	253.872	-2.33931	0.575402	-4.06551	4.79267e-05	0.00330949	4277	MICB	MHC class I polypeptide-related sequence B	Down (296)
550	ENSG00000204941	51.448	-7.28698	1.91305	-3.8091	0.000139474	0.00739692	5673	PSG5	pregnancy specific beta-1-glycoprotein 5	Down (296)
551	ENSG00000205413	2229.5	-3.48266	0.893078	-3.89961	9.63469e-05	0.00569929	54809	SAMD9	sterile alpha motif domain containing 9	Down (296)
552	ENSG00000205683	40.6357	-2.96139	0.939676	-3.1515	0.00162434	0.0424082	8110	DPF3	double PHD fingers 3	Down (296)
553	ENSG00000205710	72.8965	3.19499	0.970753	3.29126	0.000997411	0.0300253	100130311	C17orf107	chromosome 17 open reading frame 107	Up (325)
554	ENSG00000205746	1287.71	1.29634	0.394759	3.28389	0.00102386	0.0306578	353512	PKD1P4	polycystin 1, transient receptor potential channel interacting pseudogene 4	Up (325)
555	ENSG00000206384	43.4196	-8.51901	2.11025	-4.03697	5.41458e-05	0.00354962	131873	COL6A6	collagen type VI alpha 6 chain	Down (296)
556	ENSG00000212724	84.2109	-5.99458	0.960441	-6.24149	4.33427e-10	2.22204e-07	730755	KRTAP2-3	keratin associated protein 2-3	Down (296)
557	ENSG00000213190	392.862	-1.51598	0.477795	-3.17286	0.00150945	0.0405992	10962	MLLT11	MLLT11 transcription factor 7 cofactor	Down (296)
558	ENSG00000213397	185.437	1.98174	0.47048	4.21216	2.52937e-05	0.00206724	55559	HAUS7	HAUS augmin like complex subunit 7	Up (325)
559	ENSG00000213626	1630.54	2.8083	0.543041	5.17143	2.32314e-07	5.03883e-05	81606	LBH	LBH regulator of WNT signaling pathway	Up (325)
560	ENSG00000214491	30.1898	2.8713	0.697233	4.11813	3.81954e-05	0.00284665	730005	SEC14L6	SEC14 like lipid binding 6	Up (325)
561	ENSG00000215784	12.0149	-6.66643	2.132	-3.12685	0.00176692	0.0449515	728833	FAM72D	family with sequence similarity 72 member D	Down (296)
562	ENSG00000215845	32.3841	5.63229	1.24793	4.51329	6.38305e-06	0.000744297	100131187	TSTD1	thiosulfate sulfurtransferase like domain containing 1	Up (325)
563	ENSG00000219438	95.4264	2.30778	0.687266	3.35792	0.000785324	0.0260761	25817	TAFA5	TAFA chemokine like family member 5	Up (325)
564	ENSG00000221852	220.491	-3.34601	0.822497	-4.06811	4.73952e-05	0.00329972	83895	KRTAP1-5	keratin associated protein 1-5	Down (296)
565	ENSG00000224389	208.425	5.64067	0.50901	11.0817	1.5399e-28	8.68403e-25	721	C4B	complement C4B (Chido blood group)	Up (325)
566	ENSG00000224982	49.5246	-8.7086	2.12193	-4.10409	4.05917e-05	0.00301198	387890	TMEM233	transmembrane protein 233	Down (296)
567	ENSG00000225492	35.8108	-5.21604	1.60967	-3.24044	0.00119345	0.0340486	400759	GBP1P1	guanylate binding protein 1 pseudogene 1	Down (296)
568	ENSG00000227145	17.5551	3.35478	1.05226	3.18817	0.00143176	0.0391164	100996941	IL21-AS1	IL21 antisense RNA 1	Up (325)
569	ENSG00000227827	203.843	3.65606	1.04994	3.48215	0.000497412	0.0186177	283955	PKD1P2	polycystin 1, transient receptor potential channel interacting pseudogene 2	Up (325)
570	ENSG00000228221	236.841	4.42116	1.06633	4.14613	3.38142e-05	0.00258855	100505566	LINC00578	long intergenic non-protein coding RNA 578	Up (325)
571	ENSG00000228495	15.5513	6.81273	1.46762	4.64202	3.45016e-06	0.000466959	100507254	LINC01013	long intergenic non-protein coding RNA 1013	Up (325)
572	ENSG00000229807	2769.66	-14.5135	3.69504	-3.92785	8.57104e-05	0.00517874	7503	XIST	X inactive specific transcript	Down (296)
573	ENSG00000230797	52.3623	-1.85765	0.548206	-3.38859	0.000702521	0.0243383	404281	YY2	YY2 transcription factor	Down (296)
574	ENSG00000230918	31.8245	-5.68427	1.69436	-3.35482	0.000794165	0.0262813	100131604	DPP4-DT	DPP4 divergent transcript	Down (296)
575	ENSG00000232573	61.2956	1.27875	0.358623	3.56571	0.000362866	0.0146865	326307	RPL3P4	ribosomal protein L3 pseudogene 4	Up (325)
576	ENSG00000232653	288.89	1.68125	0.526691	3.19211	0.00141238	0.0387901	643699	GOLGA8N	golgin A8 family member N	Up (325)
577	ENSG00000233016	643.413	1.3514	0.439001	3.07836	0.00208144	0.0490443	84973	SNHG7	small nucleolar RNA host gene 7	Up (325)
578	ENSG00000233251	100.422	6.40127	1.22766	5.21421	1.84601e-07	4.23198e-05	100129434	LOC100129434	uncharacterized LOC100129434	Up (325)
579	ENSG00000233901	157.83	3.14789	0.944179	3.33399	0.000856096	0.0274308	100506119	LINC01503	long intergenic non-protein coding RNA 1503	Up (325)
580	ENSG00000234741	1155.45	1.88029	0.301112	6.24448	4.25214e-10	2.22204e-07	60674	GAS5	growth arrest specific 5	Up (325)
581	ENSG00000237515	138.46	6.86487	1.26438	5.42945	5.65267e-08	1.67775e-05	729993	SHISA9	shisa family member 9	Up (325)
582	ENSG00000238271	11.0903	-6.55106	1.76431	-3.71309	0.000204743	0.00986848	3474	IFNWP19	interferon omega 1 pseudogene 19	Down (296)
583	ENSG00000239672	1007.36	-1.16528	0.344963	-3.37799	0.000730186	0.0249349	4830	NME1	NME/NM23 nucleoside diphosphate kinase 1	Down (296)
584	ENSG00000240764	215.345	-2.64127	0.733722	-3.59983	0.000318431	0.0135357	56097	PCDHGC5	protocadherin gamma subfamily C, 5	Down (296)
585	ENSG00000240771	395.241	1.18995	0.365742	3.25352	0.00113983	0.0330201	115557	ARHGEF25	Rho guanine nucleotide exchange factor 25	Up (325)
586	ENSG00000240891	138.826	-3.23893	0.991636	-3.26625	0.00108984	0.0318443	257068	PLCXD2	phosphatidylinositol specific phospholipase C X domain containing 2	Down (296)
587	ENSG00000241399	412.35	1.6165	0.382229	4.22913	2.34599e-05	0.00195515	9936	CD302	CD302 molecule	Up (325)
588	ENSG00000241644	46.358	4.49047	1.00946	4.4484	8.65124e-06	0.000953548	11185	INMT	indolethylamine N-methyltransferase	Up (325)
589	ENSG00000241684	13.4099	3.17257	0.944877	3.35765	0.000786073	0.0260761	100507098	ADAMTS9-AS2	ADAMTS9 antisense RNA 2	Up (325)
590	ENSG00000241749	95.3754	-2.70084	0.561901	-4.80661	1.53508e-06	0.000233969	204010	RPSAP52	ribosomal protein SA pseudogene 52	Down (296)
591	ENSG00000243742	95.9876	-4.99325	1.50264	-3.32299	0.000890595	0.0281254	113157	RPLP0P2	ribosomal protein lateral stalk subunit P0 pseudogene 2	Down (296)
592	ENSG00000244731	316.246	3.5812	0.349253	10.2539	1.13665e-24	3.20496e-21	720	C4A	complement C4A (Rodgers blood group)	Up (325)
593	ENSG00000244731	316.246	3.5812	0.349253	10.2539	1.13665e-24	3.20496e-21	110384692	LOC110384692	complement C4A (Rodgers blood group)-like	Up (325)
594	ENSG00000246985	24.9529	2.27422	0.735724	3.09113	0.00199399	0.0482609	144481	SOCS2-AS1	SOCS2 antisense RNA 1	Up (325)
595	ENSG00000248871	9.08331	-6.26213	1.88807	-3.31669	0.000910921	0.0284861	407977	TNFSF12-TNFSF13	TNFSF12-TNFSF13 readthrough	Down (296)
596	ENSG00000249242	38.1881	-3.12093	0.834152	-3.74144	0.00018297	0.00897243	441027	TMEM150C	transmembrane protein 150C	Down (296)
597	ENSG00000253661	49.2113	2.08373	0.637095	3.27068	0.00107291	0.0315678	100192378	ZFHX4-AS1	ZFHX4 antisense RNA 1	Up (325)
598	ENSG00000254300	34.982	4.28856	0.722144	5.93865	2.87378e-09	1.10497e-06	101926978	LINC01111	long intergenic non-protein coding RNA 1111	Up (325)
599	ENSG00000254585	12.8586	5.0058	1.48444	3.37218	0.000745744	0.0252198	54551	MAGEL2	MAGE family member L2	Up (325)
600	ENSG00000254681	1133	2.57643	0.601669	4.28213	1.85109e-05	0.00161427	348156	PKD1P5	polycystin 1, transient receptor potential channel interacting pseudogene 5	Up (325)
601	ENSG00000254860	99.7932	1.81758	0.46914	3.87429	0.000106937	0.006071	493900	TMEM9B-AS1	TMEM9B antisense RNA 1	Up (325)
602	ENSG00000254986	790.876	-1.13685	0.265905	-4.27539	1.90807e-05	0.00163034	10072	DPP3	dipeptidyl peptidase 3	Down (296)
603	ENSG00000255690	622.44	8.88307	2.65063	3.35131	0.000804314	0.0263532	9865	TRIL	TLR4 interactor with leucine rich repeats	Up (325)
604	ENSG00000256235	926.278	-2.48141	0.508927	-4.87578	1.08381e-06	0.000178019	85027	SMIM3	small integral membrane protein 3	Down (296)
605	ENSG00000256268	35.5828	-2.81753	0.842606	-3.34382	0.000826326	0.0268842	105369807	LINC02454	long intergenic non-protein coding RNA 2454	Down (296)
606	ENSG00000256940	53.2143	-2.13675	0.540287	-3.95484	7.6587e-05	0.00474615	105369340	PPP1R14B-AS1	PPP1R14B antisense RNA 1	Down (296)
607	ENSG00000258818	620.122	1.88178	0.603488	3.11818	0.00181972	0.0455805	6038	RNASE4	ribonuclease A family member 4	Up (325)
608	ENSG00000258947	1176.69	-2.1795	0.678691	-3.21133	0.00132123	0.0367037	10381	TUBB3	tubulin beta 3 class III	Down (296)
609	ENSG00000259091	7.60544	-6.00558	1.86932	-3.21271	0.00131489	0.0366479	400208	LINC00517	long intergenic non-protein coding RNA 517	Down (296)
610	ENSG00000261115	1081.59	5.50979	1.28794	4.278	1.88583e-05	0.00163034	100507421	TMEM178B	transmembrane protein 178B	Up (325)
611	ENSG00000264301	27.301	-4.39995	1.20263	-3.6586	0.000253601	0.0115334	101927642	LINC01444	long intergenic non-protein coding RNA 1444	Down (296)
612	ENSG00000265190	221.906	6.10728	1.84766	3.30541	0.000948376	0.0291191	653145	ANXA8	annexin A8	Up (325)
613	ENSG00000265681	5887.5	1.00388	0.314855	3.18838	0.00143074	0.0391164	6139	RPL17	ribosomal protein L17	Up (325)
614	ENSG00000266714	149.996	2.69956	0.774401	3.486	0.000490298	0.018433	80022	MYO15B	myosin XVB	Up (325)
615	ENSG00000266964	18.2064	7.04561	1.56434	4.50388	6.67225e-06	0.000767899	5348	FXYD1	FXYD domain containing ion transport regulator 1	Up (325)
616	ENSG00000270800	105.066	-1.1623	0.370198	-3.13968	0.00169135	0.0436305	100529239	RPS10-NUDT3	RPS10-NUDT3 readthrough	Down (296)
617	ENSG00000271503	231.499	-6.1489	1.87208	-3.28453	0.00102151	0.0306417	6352	CCL5	C-C motif chemokine ligand 5	Down (296)
618	ENSG00000274180	676.828	1.71221	0.384967	4.44769	8.67989e-06	0.000953548	256302	NATD1	N-acetyltransferase domain containing 1	Up (325)
619	ENSG00000275793	28.7256	-2.78991	0.731746	-3.81267	0.000137471	0.00733672	85376	RIMBP3	RIMS binding protein 3	Down (296)
620	ENSG00000277561	17.4604	3.62022	0.817582	4.42796	9.51293e-06	0.000999654	283796	GOLGA8IP	golgin A8 family member I, pseudogene	Up (325)
621	ENSG00000284981	69.2512	-1.79989	0.545319	-3.30061	0.000964748	0.0294083	107983993	UPK3BL2	uroplakin 3B like 2	Down (296)
